# Supplementary material for: ﻿A synopsis of Christiana DC. (Malvaceae, Brownlowioideae), with a new species from the Brazilian Atlantic Forest
Source: PhytoKeys. 2025 Feb 28;253:33–56. doi: 10.3897/phytokeys.253.145350 (PMC11889513; doi:10.3897/phytokeys.253.145350)
Supplement: XML Treatment for Christiana [file phytokeys.253.145350-treatment1.xml]

<!DOCTYPE tp:taxon-treatment
  PUBLIC "-//TaxonX//DTD Taxonomic Treatment Publishing DTD v0 20100105//EN" "tax-treatment-NSO.dtd">
<tp:taxon-treatment xmlns:tp="http://www.plazi.org/taxpub"><tp:treatment-meta><kwd-group><label>Taxon classification</label><kwd>
                <named-content content-type="kingdom">Plantae</named-content>
              </kwd><kwd>
                <named-content content-type="order">Malvales</named-content>
              </kwd><kwd>
                <named-content content-type="family">Malvaceae</named-content>
              </kwd></kwd-group><mixed-citation publication-type="journal"><person-group><name><surname>Coutinho</surname><given-names>Thales Silva</given-names></name><name><surname>Barbosa-Silva</surname><given-names>Rafael G.</given-names></name><name><surname>Dorr</surname><given-names>Laurence J.</given-names></name></person-group><article-title>﻿A synopsis of <italic><tp:taxon-name><tp:taxon-name-part taxon-name-part-type="genus" reg="Christiana">Christiana</tp:taxon-name-part></tp:taxon-name></italic> DC. (<tp:taxon-name><tp:taxon-name-part taxon-name-part-type="family">Malvaceae</tp:taxon-name-part></tp:taxon-name>, <tp:taxon-name><tp:taxon-name-part taxon-name-part-type="subfamily">Brownlowioideae</tp:taxon-name-part></tp:taxon-name>), with a new species from the Brazilian Atlantic Forest</article-title><source>PhytoKeys</source><day>28</day><month>02</month><year>2025</year><volume>253</volume><fpage>33</fpage><lpage>56</lpage><pub-id pub-id-type="doi">10.3897/phytokeys.253.145350</pub-id></mixed-citation></tp:treatment-meta><tp:nomenclature><label>﻿</label><tp:taxon-name>
              <object-id xmlns:xlink="http://www.w3.org/1999/xlink" content-type="arpha" xlink:type="simple">9172E5BB-5E0F-5394-AB13-73A3981F2467</object-id>
              <tp:taxon-name-part taxon-name-part-type="genus" reg="Christiana">Christiana</tp:taxon-name-part>
            </tp:taxon-name><tp:taxon-authority>DC., Prodr. 1: 516. 1824.</tp:taxon-authority><tp:nomenclature-citation-list><tp:nomenclature-citation><tp:taxon-name>
                  <tp:taxon-name-part taxon-name-part-type="genus" reg="Christannia">Christannia</tp:taxon-name-part>
                </tp:taxon-name><comment>Walp., Repert. Bot. Syst. 1(2): 360. 1842, sphalm. pro <tp:taxon-name><tp:taxon-name-part taxon-name-part-type="genus" reg="Christiana">Christiana</tp:taxon-name-part></tp:taxon-name> DC.</comment></tp:nomenclature-citation><tp:nomenclature-citation><tp:taxon-name>
                  <tp:taxon-name-part taxon-name-part-type="genus" reg="Speirostyla">Speirostyla</tp:taxon-name-part>
                </tp:taxon-name><comment>Baker, J. Linn. Soc., Bot. 25(171): 298. 1889. Type. <tp:taxon-name><tp:taxon-name-part taxon-name-part-type="genus" reg="Christiana">Christiana</tp:taxon-name-part><tp:taxon-name-part taxon-name-part-type="species" reg="africana">africana</tp:taxon-name-part></tp:taxon-name> DC. (as <tp:taxon-name><tp:taxon-name-part taxon-name-part-type="genus" reg="Speirostyla">Speirostyla</tp:taxon-name-part><tp:taxon-name-part taxon-name-part-type="species" reg="tiliifolia">tiliifolia</tp:taxon-name-part></tp:taxon-name> Baker)</comment></tp:nomenclature-citation><tp:nomenclature-citation><tp:taxon-name>
                  <tp:taxon-name-part taxon-name-part-type="genus" reg="Asterophorum">Asterophorum</tp:taxon-name-part>
                </tp:taxon-name><comment>Sprague, Bull. Misc. Inform. 1908(6): 249. 1908. Type. <tp:taxon-name><tp:taxon-name-part taxon-name-part-type="genus" reg="Christiana">Christiana</tp:taxon-name-part><tp:taxon-name-part taxon-name-part-type="species" reg="eburnea">eburnea</tp:taxon-name-part></tp:taxon-name> (Sprague) Kubitzki (as <tp:taxon-name><tp:taxon-name-part taxon-name-part-type="genus" reg="Asterophorum">Asterophorum</tp:taxon-name-part><tp:taxon-name-part taxon-name-part-type="species" reg="eburneum">eburneum</tp:taxon-name-part></tp:taxon-name> Sprague)</comment></tp:nomenclature-citation><tp:nomenclature-citation><tp:taxon-name>
                  <tp:taxon-name-part taxon-name-part-type="genus" reg="Tahitia">Tahitia</tp:taxon-name-part>
                </tp:taxon-name><comment>Burret, Notizbl. Bot. Gart. Berlin-Dahlem 9(88): 609. 1926. Type. <tp:taxon-name><tp:taxon-name-part taxon-name-part-type="genus" reg="Christiana">Christiana</tp:taxon-name-part><tp:taxon-name-part taxon-name-part-type="species" reg="vescoana">vescoana</tp:taxon-name-part></tp:taxon-name> (Baill.) Kubitzki (as <tp:taxon-name><tp:taxon-name-part taxon-name-part-type="genus" reg="Tahitia">Tahitia</tp:taxon-name-part><tp:taxon-name-part taxon-name-part-type="species" reg="vescoana">vescoana</tp:taxon-name-part></tp:taxon-name> Baill.)</comment></tp:nomenclature-citation></tp:nomenclature-citation-list></tp:nomenclature><tp:treatment-sec sec-type="material" id="SECID0EQOAC"><title>Type.</title><p><italic><tp:taxon-name><tp:taxon-name-part taxon-name-part-type="genus" reg="Christiana">Christiana</tp:taxon-name-part><tp:taxon-name-part taxon-name-part-type="species" reg="africana">africana</tp:taxon-name-part></tp:taxon-name></italic> DC.</p></tp:treatment-sec><tp:treatment-sec sec-type="distribution" id="SECID0EBPAC"><title>Distribution.</title><p>A genus of six species found in Mexico, Central and South America, Africa, Madagascar, and French Polynesia, with Brazil where there are four species, two of which are endemic as its main center of diversity. The genus is primarily found in rainforest ecosystems.</p></tp:treatment-sec><tp:treatment-sec sec-type="Eponymy" id="SECID0EGPAC"><title>Eponymy.</title><p>Candolle named this genus in honor of Christen (Christian) Smith (1785–1816), who collected in the Canary and Cape Verde islands and in the Congo.</p></tp:treatment-sec></tp:taxon-treatment>
