# Supplementary material for: ﻿A synopsis of Christiana DC. (Malvaceae, Brownlowioideae), with a new species from the Brazilian Atlantic Forest
Source: PhytoKeys. 2025 Feb 28;253:33–56. doi: 10.3897/phytokeys.253.145350 (PMC11889513; doi:10.3897/phytokeys.253.145350)
Supplement: XML Treatment for Christiana eburnea [file phytokeys.253.145350-treatment3.xml]

<!DOCTYPE tp:taxon-treatment
  PUBLIC "-//TaxonX//DTD Taxonomic Treatment Publishing DTD v0 20100105//EN" "tax-treatment-NSO.dtd">
<tp:taxon-treatment xmlns:tp="http://www.plazi.org/taxpub"><tp:treatment-meta><kwd-group><label>Taxon classification</label><kwd>
                <named-content content-type="kingdom">Plantae</named-content>
              </kwd><kwd>
                <named-content content-type="order">Malvales</named-content>
              </kwd><kwd>
                <named-content content-type="family">Malvaceae</named-content>
              </kwd></kwd-group><mixed-citation publication-type="journal"><person-group><name><surname>Coutinho</surname><given-names>Thales Silva</given-names></name><name><surname>Barbosa-Silva</surname><given-names>Rafael G.</given-names></name><name><surname>Dorr</surname><given-names>Laurence J.</given-names></name></person-group><article-title>﻿A synopsis of <italic><tp:taxon-name><tp:taxon-name-part taxon-name-part-type="genus" reg="Christiana">Christiana</tp:taxon-name-part></tp:taxon-name></italic> DC. (<tp:taxon-name><tp:taxon-name-part taxon-name-part-type="family">Malvaceae</tp:taxon-name-part></tp:taxon-name>, <tp:taxon-name><tp:taxon-name-part taxon-name-part-type="subfamily">Brownlowioideae</tp:taxon-name-part></tp:taxon-name>), with a new species from the Brazilian Atlantic Forest</article-title><source>PhytoKeys</source><day>28</day><month>02</month><year>2025</year><volume>253</volume><fpage>33</fpage><lpage>56</lpage><pub-id pub-id-type="doi">10.3897/phytokeys.253.145350</pub-id></mixed-citation></tp:treatment-meta><tp:nomenclature><label>﻿2.</label><tp:taxon-name>
              <object-id xmlns:xlink="http://www.w3.org/1999/xlink" content-type="arpha" xlink:type="simple">D05F4FB2-2186-5EA2-A157-CE6DB5ACFBBF</object-id>
              <tp:taxon-name-part taxon-name-part-type="genus" reg="Christiana">Christiana</tp:taxon-name-part>
              <tp:taxon-name-part taxon-name-part-type="species" reg="eburnea">eburnea</tp:taxon-name-part>
            </tp:taxon-name><tp:taxon-authority>(Sprague) Kubitzki, Bot. Jahrb. Syst. 116(4): 541. 1995.</tp:taxon-authority><xref ref-type="fig" rid="F2">Fig. 2</xref><tp:nomenclature-citation-list><tp:nomenclature-citation><tp:taxon-name>
                  <tp:taxon-name-part taxon-name-part-type="genus" reg="Asterophorum">Asterophorum</tp:taxon-name-part>
                  <tp:taxon-name-part taxon-name-part-type="species" reg="eburneum">eburneum</tp:taxon-name-part>
                </tp:taxon-name><comment>Sprague, Bull. Misc. Inform. Kew 1908(6): 249. 1908. Type. Ecuador. Guayas: Chonona [“Chonana”] near Guayaquil, Dec 1861 (fl), <italic>R. Spruce 6260 bis</italic> (lectotype, here designated: K [K000381141]!; isolectotype: K [K000381140]!).</comment></tp:nomenclature-citation></tp:nomenclature-citation-list></tp:nomenclature><tp:treatment-sec sec-type="material" id="SECID0E6MAG"><title>Type.</title><p>Based on <italic><tp:taxon-name><tp:taxon-name-part taxon-name-part-type="genus" reg="Asterophorum">Asterophorum</tp:taxon-name-part><tp:taxon-name-part taxon-name-part-type="species" reg="eburneum">eburneum</tp:taxon-name-part></tp:taxon-name></italic> Sprague.</p></tp:treatment-sec><tp:treatment-sec sec-type="description" id="SECID0EQNAG"><title>Description.</title><p>Trees, 4–5 m tall. Leaves: petioles 1.8–3.7 cm long, leaf blades 15.5–40.5 × 7.5–18 cm, ovate, discolorous, bases truncate to subcordate, margins entire, apices acuminate, stellate trichomes above and below. Inflorescences long peduncled; flowers on second order axes. Capsules syncarpous, 2–2.5 cm long, subturbinate to turbinate, wings inconspicuous.</p></tp:treatment-sec><tp:treatment-sec sec-type="distribution" id="SECID0EVNAG"><title>Distribution and habitat</title><p>(Fig. <xref ref-type="fig" rid="F2">2</xref>). Endemic to Ecuador at 590–610 m elevation. <italic><tp:taxon-name><tp:taxon-name-part taxon-name-part-type="genus" reg="Christiana">Christiana</tp:taxon-name-part><tp:taxon-name-part taxon-name-part-type="species" reg="eburnea">eburnea</tp:taxon-name-part></tp:taxon-name></italic> occurs in areas of mangrove with influence of Savanna and Deciduous Forest. The report (<xref ref-type="bibr" rid="B25">Dorr 1999</xref>) of <italic><tp:taxon-name><tp:taxon-name-part taxon-name-part-type="genus" reg="Christiana">C.</tp:taxon-name-part><tp:taxon-name-part taxon-name-part-type="species" reg="eburnea">eburnea</tp:taxon-name-part></tp:taxon-name></italic> occurring in Peru was based on the misidentification of a specimen (<italic>Schunke V. 5516</italic>) properly referred to <italic><tp:taxon-name><tp:taxon-name-part taxon-name-part-type="genus" reg="Christiana">C.</tp:taxon-name-part><tp:taxon-name-part taxon-name-part-type="species" reg="mennegae">mennegae</tp:taxon-name-part></tp:taxon-name></italic> (Jans.-Jac. &amp; Westra) Kubitzki as reported by <xref ref-type="bibr" rid="B9">Barbosa-Silva et al. (2021)</xref>.</p></tp:treatment-sec><tp:treatment-sec sec-type="phenology" id="SECID0EKPAG"><title>Phenology.</title><p>Flowering specimens collected in December and fruiting in August.</p></tp:treatment-sec><tp:treatment-sec sec-type="conservation status" id="SECID0EPPAG"><title>Conservation status.</title><p><italic><tp:taxon-name><tp:taxon-name-part taxon-name-part-type="genus" reg="Christiana">Christiana</tp:taxon-name-part><tp:taxon-name-part taxon-name-part-type="species" reg="eburnea">eburnea</tp:taxon-name-part></tp:taxon-name></italic> is known from two localities, with only one specimen found within a protected area (Reserva Ecológica Manglares Churute). With an AOO of 8 km<sup>2</sup>, this species is assessed here as Critically Endangered (<abbrev xmlns:xlink="http://www.w3.org/1999/xlink" xlink:type="simple">CR</abbrev>), under B2ab (ii, iv, v) criteria, according to <xref ref-type="bibr" rid="B37">IUCN (2012)</xref>.</p></tp:treatment-sec><tp:treatment-sec sec-type="Vernacular names" id="SECID0EGQAG"><title>Vernacular names.</title><p>Unknown.</p></tp:treatment-sec><tp:treatment-sec sec-type="etymology" id="SECID0ELQAG"><title>Etymology.</title><p>From the Latin ‘<italic>eburneus</italic>, <italic>eborinus</italic>’ meaning ivory-white with yellow tinge, a reference to the petal color according to the protologue.</p></tp:treatment-sec><tp:treatment-sec sec-type="material" id="SECID0EVQAG"><title>Additional specimens examined.</title><p><bold>Ecuador. Guayas</bold>: Naranjal, Reserva Ecologica Manglares – Churute, cerca a la Cumbre del Pancho Diablo de frente al Puerto de Gallo, 590––610 m, <named-content xmlns:xlink="http://www.w3.org/1999/xlink" content-type="dwc:verbatimCoordinates" xlink:type="simple"><named-content content-type="geo-json" specific-use="{&#34;type&#34;:&#34;Point&#34;,&#34;coordinates&#34;:[-79.583333,-2.416667]}" id="NCID0EARAG" xlink:type="simple">02°25'S, 079°35'W</named-content></named-content>, 13 Aug 1992 (fr), <italic>C.E. Cerón 20141</italic> (US [00976599]); Ad fluvium Daule prope Guayaquil, s.d. (fl, fr), <italic>R. Spruce 6260</italic> (BM [BM000554440; digital image], G [G00356894], MPU [MPU015290; digital image], P [P02143013], W [1889-0106457]); Guayaquil, s.d. (fr), <italic>R. Spruce 6260</italic> (P [P02143014]).</p></tp:treatment-sec><tp:treatment-sec sec-type="discussion" id="SECID0ELRAG"><title>Discussion.</title><p><italic><tp:taxon-name><tp:taxon-name-part taxon-name-part-type="genus" reg="Christiana">Christiana</tp:taxon-name-part><tp:taxon-name-part taxon-name-part-type="species" reg="eburnea">eburnea</tp:taxon-name-part></tp:taxon-name></italic> is recognized by its fasciculate inflorescences with flowers arranged on second order axes and subturbinate to turbinate capsules, features that differentiate it from <italic><tp:taxon-name><tp:taxon-name-part taxon-name-part-type="genus" reg="Christiana">C.</tp:taxon-name-part><tp:taxon-name-part taxon-name-part-type="species" reg="restingae">restingae</tp:taxon-name-part></tp:taxon-name></italic>.</p><p>This species was described as a novelty discovered in the Kew Herbarium (K) and its protologue states “Ecuador. Chonana [sic] near Guayaquil, <italic>Spruce 6260</italic>.” A specimen in Herbarium Hookerianum (K) labeled by Sprague “<italic><tp:taxon-name><tp:taxon-name-part taxon-name-part-type="genus" reg="Asterophorum">Asterophorum</tp:taxon-name-part><tp:taxon-name-part taxon-name-part-type="species" reg="eburneum">eburneum</tp:taxon-name-part></tp:taxon-name></italic>, Sprague nov. gen et sp. Brownlowiearum” has Sprague’s notes and sketches and the exact locality cited in the protologue but it is numbered “6260 bis.” This specimen most closely matches the information given in the protologue and is designated here as the lectotype. We imagine that Sprague either miscopied the collection number or the word “bis” was added to the label later. Another specimen in Herbarium Hookerianum (K), also labeled by Sprague, has a copied label with the locality “prope Guayaquil” and the number 6260 bis. It clearly is a duplicate of the former.</p><p>Additional Spruce material (BM, G, MPU, and P) labeled “Ad fluvium Daule prope Guayaquil” has the number “6260” as cited in the protologue but this material lacks the precise locality that was given even though Chonona, an indigenous locality, eventually was subsumed by the municipality of Daule (<xref ref-type="bibr" rid="B39">Jijón y Camaño 1919</xref>). Given the locality conflict, these specimens are considered original but not type material. Finally, two herbarium sheets of <italic>Spruce 6260</italic> in Paris (P02143014 and P02143015) lack original labels yet have Baillon’s sketches and notes; the latter sheet consisting of notes only.</p></tp:treatment-sec><tp:treatment-sec><!--Section generated to contain objects referenced in tp:taxon-treatment.--><fig id="F2" position="float" orientation="portrait"><object-id xmlns:xlink="http://www.w3.org/1999/xlink" content-type="doi" xlink:type="simple">10.3897/phytokeys.253.145350.figure2</object-id><object-id xmlns:xlink="http://www.w3.org/1999/xlink" content-type="arpha" xlink:type="simple">DC9DEA26-7024-5F03-99C2-FEEAA00858A5</object-id><label>Figure 2.</label><caption><p>Geographic distribution of <italic><tp:taxon-name><tp:taxon-name-part taxon-name-part-type="genus" reg="Christiana">Christiana</tp:taxon-name-part></tp:taxon-name></italic> found in South America with leaf blade outlines for each species. Four phytogeographic domains (Amazonian Forest, Atlantic Forest , Caatinga, and Cerrado) are indicated for Brazil, the center of diversity for the genus.</p></caption><graphic xmlns:xlink="http://www.w3.org/1999/xlink" xlink:href="phytokeys-253-033_article-145350__-g002.jpg" position="float" orientation="portrait" xlink:type="simple" id="oo_1265769.jpg"><uri content-type="original_file" xlink:type="simple">https://binary.pensoft.net/fig/1265769</uri></graphic></fig></tp:treatment-sec><ref-list><ref id="B25"><mixed-citation xmlns:xlink="http://www.w3.org/1999/xlink" xlink:type="simple"><person-group><name name-style="western"><surname>Dorr</surname><given-names>LJ</given-names></name></person-group> (<year>1999</year>) <article-title><tp:taxon-name><tp:taxon-name-part taxon-name-part-type="family">Tiliaceae</tp:taxon-name-part></tp:taxon-name>.</article-title> In: <person-group><name name-style="western"><surname>Jørgensen</surname><given-names>PM</given-names></name><name name-style="western"><surname>León-Yánez</surname><given-names>S</given-names></name></person-group> (<role>Eds</role>) <issue-title>Catalogue of the vascular plants of Ecuador.</issue-title><source>Monographs in Systematic Botany from the Missouri Botanical Garden</source><volume>75</volume>: <fpage>926</fpage>–<lpage>927</lpage>.</mixed-citation></ref><ref id="B9"><mixed-citation xmlns:xlink="http://www.w3.org/1999/xlink" xlink:type="simple"><person-group><name name-style="western"><surname>Barbosa-Silva</surname><given-names>RG</given-names></name><name name-style="western"><surname>Coutinho</surname><given-names>TS</given-names></name><name name-style="western"><surname>Vasconcelos</surname><given-names>S</given-names></name><name name-style="western"><surname>da Silva</surname><given-names>DF</given-names></name><name name-style="western"><surname>Oliveira</surname><given-names>G</given-names></name><name name-style="western"><surname>Zappi</surname><given-names>DC</given-names></name></person-group> (<year>2021</year>) Preliminary placement and new records of an overlooked Amazonian tree, <italic><tp:taxon-name><tp:taxon-name-part taxon-name-part-type="genus">Christiana</tp:taxon-name-part><tp:taxon-name-part taxon-name-part-type="species">mennegae</tp:taxon-name-part></tp:taxon-name></italic> (<tp:taxon-name><tp:taxon-name-part taxon-name-part-type="family">Malvaceae</tp:taxon-name-part></tp:taxon-name>). PeerJ 9(e12244): 1–18. <ext-link xlink:href="10.7717/peerj.12244" ext-link-type="doi" xlink:type="simple">https://doi.org/10.7717/peerj.12244</ext-link></mixed-citation></ref><ref id="B37"><mixed-citation xmlns:xlink="http://www.w3.org/1999/xlink" xlink:type="simple">IUCN (<year>2012</year>) <source>IUCN Red List Categories and Criteria: Version 3.1. 2<sup>nd</sup> edn.</source><publisher-name>IUCN</publisher-name>, <publisher-loc>Gland, Switzerland and Cambridge, UK</publisher-loc>, <size units="page">32 pp</size>.</mixed-citation></ref><ref id="B39"><mixed-citation xmlns:xlink="http://www.w3.org/1999/xlink" xlink:type="simple"><person-group><name name-style="western"><surname>Jijón y Camaño</surname><given-names>J</given-names></name></person-group> (<year>1919</year>) Contribución al conocimiento de las lenguas indígenas que se hablaron en el Ecuador interandino y occidental: con anterioridad a la conquista española: ensayo provisional. Sociedad Ecuatoriana de Estudios Históricos Americanos, 1–76.</mixed-citation></ref></ref-list></tp:taxon-treatment>
