# Supplementary material for: ﻿A synopsis of Christiana DC. (Malvaceae, Brownlowioideae), with a new species from the Brazilian Atlantic Forest
Source: PhytoKeys. 2025 Feb 28;253:33–56. doi: 10.3897/phytokeys.253.145350 (PMC11889513; doi:10.3897/phytokeys.253.145350)
Supplement: XML Treatment for Christiana macrodon [file phytokeys.253.145350-treatment4.xml]

<!DOCTYPE tp:taxon-treatment
  PUBLIC "-//TaxonX//DTD Taxonomic Treatment Publishing DTD v0 20100105//EN" "tax-treatment-NSO.dtd">
<tp:taxon-treatment xmlns:tp="http://www.plazi.org/taxpub"><tp:treatment-meta><kwd-group><label>Taxon classification</label><kwd>
                <named-content content-type="kingdom">Plantae</named-content>
              </kwd><kwd>
                <named-content content-type="order">Malvales</named-content>
              </kwd><kwd>
                <named-content content-type="family">Malvaceae</named-content>
              </kwd></kwd-group><mixed-citation publication-type="journal"><person-group><name><surname>Coutinho</surname><given-names>Thales Silva</given-names></name><name><surname>Barbosa-Silva</surname><given-names>Rafael G.</given-names></name><name><surname>Dorr</surname><given-names>Laurence J.</given-names></name></person-group><article-title>﻿A synopsis of <italic><tp:taxon-name><tp:taxon-name-part taxon-name-part-type="genus" reg="Christiana">Christiana</tp:taxon-name-part></tp:taxon-name></italic> DC. (<tp:taxon-name><tp:taxon-name-part taxon-name-part-type="family">Malvaceae</tp:taxon-name-part></tp:taxon-name>, <tp:taxon-name><tp:taxon-name-part taxon-name-part-type="subfamily">Brownlowioideae</tp:taxon-name-part></tp:taxon-name>), with a new species from the Brazilian Atlantic Forest</article-title><source>PhytoKeys</source><day>28</day><month>02</month><year>2025</year><volume>253</volume><fpage>33</fpage><lpage>56</lpage><pub-id pub-id-type="doi">10.3897/phytokeys.253.145350</pub-id></mixed-citation></tp:treatment-meta><tp:nomenclature><label>﻿3.</label><tp:taxon-name>
              <object-id xmlns:xlink="http://www.w3.org/1999/xlink" content-type="arpha" xlink:type="simple">BE060D66-3F61-5ED4-A269-A0160DB0B6FB</object-id>
              <tp:taxon-name-part taxon-name-part-type="genus" reg="Christiana">Christiana</tp:taxon-name-part>
              <tp:taxon-name-part taxon-name-part-type="species" reg="macrodon">macrodon</tp:taxon-name-part>
            </tp:taxon-name><tp:taxon-authority>Toledo, Arq. Bot. Estad. São Paulo, n.s., f.m., 3: 29, pl. 8. 1952 [“1945”].</tp:taxon-authority><xref ref-type="fig" rid="F2">Fig. 2</xref></tp:nomenclature><tp:treatment-sec sec-type="material" id="SECID0EHUAG"><title>Type.</title><p>Brazil. São Paulo: Jardinópolis, mata à beira do Rio Pardo, 19 Nov 1947 (fl bud, fr), <italic>M. Kuhlmann 2009</italic> (lectotype, here designated: <abbrev xmlns:xlink="http://www.w3.org/1999/xlink" xlink:title="São Paulo" id="ABBRID0EPUAG" xlink:type="simple">SP</abbrev> [SP001662; digital image!]; isolectotypes: HBG [HBG-512735; digital image!], HBG [HBG-512736; digital image!], MAC [MAC0055147]!, NY [01795748; digital image!], RB [RB 553263; digital image!], <abbrev xmlns:xlink="http://www.w3.org/1999/xlink" xlink:title="São Paulo" id="ABBRID0ETUAG" xlink:type="simple">SP</abbrev> [SP001663; digital image!]).</p></tp:treatment-sec><tp:treatment-sec sec-type="description" id="SECID0EXUAG"><title>Description.</title><p>Shrubs to trees, 1.5–3 m tall. Leaves: petioles 5–7 cm long, leaf blades 10–15 × 8–12 cm, widely ovate to circular, concolorous, bases cordate, margins coarsely dentate, apices acuminate, stellate trichomes above and below. Inflorescences short peduncled; flowers attached to peduncle. Capsules syncarpous, 1–1.2 cm long, transversely ellipsoid, wings absent.</p></tp:treatment-sec><tp:treatment-sec sec-type="distribution" id="SECID0E3UAG"><title>Distribution and habitat</title><p>(Fig. <xref ref-type="fig" rid="F2">2</xref>). Endemic to Brazil, where it is found only in São Paulo state. This species occurs in Savanna and semi-deciduous seasonal forest (Atlantic Rainforest) at 530–600 m elevation.</p></tp:treatment-sec><tp:treatment-sec sec-type="phenology" id="SECID0EGVAG"><title>Phenology.</title><p>Flowering specimens collected in November, and fruiting in April and September.</p></tp:treatment-sec><tp:treatment-sec sec-type="conservation status" id="SECID0ELVAG"><title>Conservation status.</title><p>Endangered (<abbrev xmlns:xlink="http://www.w3.org/1999/xlink" xlink:title="Critically Endangered" id="ABBRID0ERVAG" xlink:type="simple">EN</abbrev>) (<xref ref-type="bibr" rid="B27">Fernandes and Amorim 2018</xref>).</p></tp:treatment-sec><tp:treatment-sec sec-type="Vernacular name" id="SECID0EZVAG"><title>Vernacular name.</title><p>Algodoeiro.</p></tp:treatment-sec><tp:treatment-sec sec-type="etymology" id="SECID0E5VAG"><title>Etymology.</title><p>From the Greek ‘<italic>macr</italic>, <italic>macro</italic>’ meaning ‘long, large, great’, and ‘<italic>odus</italic>, <italic>odon</italic>, <italic>odontos</italic>’ meaning ‘teeth’, the specific ephitet probably referring to the conspicuously dentate leaf blade margins.</p></tp:treatment-sec><tp:treatment-sec sec-type="material" id="SECID0EOWAG"><title>Additional specimens examined.</title><p><bold>Brazil. São Paulo</bold>: Adamantina, Estação Experimental do IAC, 05 Sep 1995 (fr), <italic>L.C. Bernacci et al. 1968</italic> (SPF [digital image]); Porto-Ferreira Reserv. Estad. Porto Ferreira, 17 Dec 1980 (fl bud), <italic>J.E.A. Bertoni 16889</italic> (RB [RB 312587; digital image]); Gália, 15 Jun 2005 (st), <italic>M.R. Gorenstein 22202</italic> (ESA [digital image]); Ribeirão Preto, margem do Córrego Labareda, 11 Nov 2001 (fl bud), <italic>O. Kotchetkoff-Henriques &amp; A. Furlan 623</italic> (ESA [digital image], IAC [digital image], SPFR [digital image]); Jardinópolis, margem do Rio Pardo, s.d. (st), <italic>M. Kuhlmann 2965</italic> [= Herb. No. 50524] (HAS [digital image], IAN [n.v.], <abbrev xmlns:xlink="http://www.w3.org/1999/xlink" xlink:title="São Paulo" id="ABBRID0EAXAG" xlink:type="simple">SP</abbrev> [n.v.], US [00627713]); Matão, Fazenda Cambuhy, 14 Apr 1994 (fr), <italic>V.C. Souza et al. 5650</italic> (<abbrev xmlns:xlink="http://www.w3.org/1999/xlink" xlink:title="São Paulo" id="ABBRID0EGXAG" xlink:type="simple">SP</abbrev> [n.v.], SPF [digital image], UNIP [digital image]).</p></tp:treatment-sec><tp:treatment-sec sec-type="discussion" id="SECID0EKXAG"><title>Discussion.</title><p>Both <italic><tp:taxon-name><tp:taxon-name-part taxon-name-part-type="genus" reg="Christiana">Christiana</tp:taxon-name-part><tp:taxon-name-part taxon-name-part-type="species" reg="macrodon">macrodon</tp:taxon-name-part></tp:taxon-name></italic> and <italic><tp:taxon-name><tp:taxon-name-part taxon-name-part-type="genus" reg="Christiana">C.</tp:taxon-name-part><tp:taxon-name-part taxon-name-part-type="species" reg="vescoana">vescoana</tp:taxon-name-part></tp:taxon-name></italic> have dentate leaf blades, but the former species is distinguished by its coarsely dentate margins and fruits not winged (vs. finely dentate margins and fruits winged in the latter).</p><p>The protologue states that the “Typus” is a collection (N.° 43.987) in the herbarium at São Paulo (<abbrev xmlns:xlink="http://www.w3.org/1999/xlink" xlink:title="São Paulo" id="ABBRID0EIYAG" xlink:type="simple">SP</abbrev>) but inasmuch as there now are two sheets with this number in that herbarium, one is designated here as the lectotype (<abbrev xmlns:xlink="http://www.w3.org/1999/xlink" xlink:title="São Paulo" id="ABBRID0EMYAG" xlink:type="simple">SP</abbrev> barcode SP001662), as it has fruit.</p></tp:treatment-sec><tp:treatment-sec><!--Section generated to contain objects referenced in tp:taxon-treatment.--><fig id="F2" position="float" orientation="portrait"><object-id xmlns:xlink="http://www.w3.org/1999/xlink" content-type="doi" xlink:type="simple">10.3897/phytokeys.253.145350.figure2</object-id><object-id xmlns:xlink="http://www.w3.org/1999/xlink" content-type="arpha" xlink:type="simple">DC9DEA26-7024-5F03-99C2-FEEAA00858A5</object-id><label>Figure 2.</label><caption><p>Geographic distribution of <italic><tp:taxon-name><tp:taxon-name-part taxon-name-part-type="genus" reg="Christiana">Christiana</tp:taxon-name-part></tp:taxon-name></italic> found in South America with leaf blade outlines for each species. Four phytogeographic domains (Amazonian Forest, Atlantic Forest , Caatinga, and Cerrado) are indicated for Brazil, the center of diversity for the genus.</p></caption><graphic xmlns:xlink="http://www.w3.org/1999/xlink" xlink:href="phytokeys-253-033_article-145350__-g002.jpg" position="float" orientation="portrait" xlink:type="simple" id="oo_1265769.jpg"><uri content-type="original_file" xlink:type="simple">https://binary.pensoft.net/fig/1265769</uri></graphic></fig></tp:treatment-sec><ref-list><ref id="B27"><mixed-citation xmlns:xlink="http://www.w3.org/1999/xlink" xlink:type="simple"><person-group><name name-style="western"><surname>Fernandes</surname><given-names>E</given-names></name><name name-style="western"><surname>Amorim</surname><given-names>E</given-names></name></person-group> (<year>2018</year>) <italic><tp:taxon-name><tp:taxon-name-part taxon-name-part-type="genus">Christiana</tp:taxon-name-part><tp:taxon-name-part taxon-name-part-type="species">macrodon</tp:taxon-name-part></tp:taxon-name></italic> (<tp:taxon-name><tp:taxon-name-part taxon-name-part-type="family">Malvaceae</tp:taxon-name-part></tp:taxon-name>). In: Lista Vermelha da Flora Brasileira. Centro Nacional de Conservação da Flora/ Instituto de Pesquisas Jardim Botânico do Rio de Janeiro. <ext-link xlink:href="https://proflora.jbrj.gov.br/html/Christiana%20macrodon_2018.html" ext-link-type="uri" xlink:type="simple">https://proflora.jbrj.gov.br/html/Christiana%20macrodon_2018.html</ext-link> [Accessed 02 Sep 2024]</mixed-citation></ref></ref-list></tp:taxon-treatment>
