# Supplementary material for: ﻿A synopsis of Christiana DC. (Malvaceae, Brownlowioideae), with a new species from the Brazilian Atlantic Forest
Source: PhytoKeys. 2025 Feb 28;253:33–56. doi: 10.3897/phytokeys.253.145350 (PMC11889513; doi:10.3897/phytokeys.253.145350)
Supplement: XML Treatment for Christiana mennegae [file phytokeys.253.145350-treatment5.xml]

<!DOCTYPE tp:taxon-treatment
  PUBLIC "-//TaxonX//DTD Taxonomic Treatment Publishing DTD v0 20100105//EN" "tax-treatment-NSO.dtd">
<tp:taxon-treatment xmlns:tp="http://www.plazi.org/taxpub"><tp:treatment-meta><kwd-group><label>Taxon classification</label><kwd>
                <named-content content-type="kingdom">Plantae</named-content>
              </kwd><kwd>
                <named-content content-type="order">Malvales</named-content>
              </kwd><kwd>
                <named-content content-type="family">Malvaceae</named-content>
              </kwd></kwd-group><mixed-citation publication-type="journal"><person-group><name><surname>Coutinho</surname><given-names>Thales Silva</given-names></name><name><surname>Barbosa-Silva</surname><given-names>Rafael G.</given-names></name><name><surname>Dorr</surname><given-names>Laurence J.</given-names></name></person-group><article-title>﻿A synopsis of <italic><tp:taxon-name><tp:taxon-name-part taxon-name-part-type="genus" reg="Christiana">Christiana</tp:taxon-name-part></tp:taxon-name></italic> DC. (<tp:taxon-name><tp:taxon-name-part taxon-name-part-type="family">Malvaceae</tp:taxon-name-part></tp:taxon-name>, <tp:taxon-name><tp:taxon-name-part taxon-name-part-type="subfamily">Brownlowioideae</tp:taxon-name-part></tp:taxon-name>), with a new species from the Brazilian Atlantic Forest</article-title><source>PhytoKeys</source><day>28</day><month>02</month><year>2025</year><volume>253</volume><fpage>33</fpage><lpage>56</lpage><pub-id pub-id-type="doi">10.3897/phytokeys.253.145350</pub-id></mixed-citation></tp:treatment-meta><tp:nomenclature><label>﻿4.</label><tp:taxon-name>
              <object-id xmlns:xlink="http://www.w3.org/1999/xlink" content-type="arpha" xlink:type="simple">0BCED60D-73C0-5474-A425-B958422DE2D2</object-id>
              <tp:taxon-name-part taxon-name-part-type="genus" reg="Christiana">Christiana</tp:taxon-name-part>
              <tp:taxon-name-part taxon-name-part-type="species" reg="mennegae">mennegae</tp:taxon-name-part>
            </tp:taxon-name><tp:taxon-authority>(Jans.-Jac. &amp; Westra) Kubitzki, Bot. Jahrb. Syst. 116(4): 541. 1995.</tp:taxon-authority><xref ref-type="fig" rid="F1">Figs 1C, D</xref><xref ref-type="fig" rid="F2">, 2</xref><tp:nomenclature-citation-list><tp:nomenclature-citation><tp:taxon-name>
                  <tp:taxon-name-part taxon-name-part-type="genus" reg="Asterophorum">Asterophorum</tp:taxon-name-part>
                  <tp:taxon-name-part taxon-name-part-type="species" reg="mennegae">mennegae</tp:taxon-name-part>
                </tp:taxon-name><comment>Jans.-Jac. &amp; Westra, Proc. Kon. Nederl. Akad. Wetensch., C, 86(3): 377, figs. 1–4. 1983. Type. Suriname: [Sipaliwini], ‘‘Morro Grande’’ camp-forest island, 6 km W of ‘‘Morro Grande’’ dome, Sipaliwini savanna area on the Brazilian frontier, 04 Nov 1968 (lf, fl, fr), <italic>F.H.F. Oldenburger, R. Norde, &amp; J.P. Schulz ON415</italic> (lectotype, designated by <xref ref-type="bibr" rid="B9">Barbosa-Silva et al. 2021</xref>, pg. 4, 18): U [U0006902; digital image!], isolectotypes: K [K000381142]!, MO [MO-036999]!, NY [00415374; digital image!], P [P02143012]!, U [U0006903; digital image!], VEN [VEN409940; digital image!]).</comment></tp:nomenclature-citation></tp:nomenclature-citation-list></tp:nomenclature><tp:treatment-sec sec-type="material" id="SECID0ER1AG"><title>Type.</title><p>Based on <italic><tp:taxon-name><tp:taxon-name-part taxon-name-part-type="genus" reg="Asterophorum">Asterophorum</tp:taxon-name-part><tp:taxon-name-part taxon-name-part-type="species" reg="mennegae">mennegae</tp:taxon-name-part></tp:taxon-name></italic> Jans.-Jac. &amp; Westra.</p></tp:treatment-sec><tp:treatment-sec sec-type="description" id="SECID0EC2AG"><title>Description.</title><p>Trees, 5–17 m tall. Leaves: petioles 1.8–5.5 cm long, leaf blades 12.3–29.5 × 5–9 cm, narrowly elliptic, lanceolate or oblanceolate, concolorous, bases rounded to obtuse, rarely subcordate, margins entire, apices acuminate to cuspidate, stellate-multiangulate and glandular trichomes above and below. Inflorescences short peduncled; flowers attached to peduncle. Capsules syncarpous, 1.2–1.8 cm long, depressed-globose, wings conspicuous.</p></tp:treatment-sec><tp:treatment-sec sec-type="distribution" id="SECID0EH2AG"><title>Distribution and habitat</title><p>(Fig. <xref ref-type="fig" rid="F2">2</xref>). Found in Suriname, Peru, and Brazil (Amazonas, Mato Grosso, and Pará states) at 500–600 m elevation. This species grows in Amazonian Rainforest and areas of evergreen seasonal forest in Savanna (<xref ref-type="bibr" rid="B9">Barbosa-Silva et al. 2021</xref>).</p></tp:treatment-sec><tp:treatment-sec sec-type="phenology" id="SECID0EV2AG"><title>Phenology.</title><p>Flowering specimens collected in January, September, and November and fruiting in January, April, July, September, and November.</p></tp:treatment-sec><tp:treatment-sec sec-type="conservation status" id="SECID0E12AG"><title>Conservation status.</title><p>Least Concern (LC) (<xref ref-type="bibr" rid="B9">Barbosa-Silva et al. 2021</xref>).</p></tp:treatment-sec><tp:treatment-sec sec-type="Vernacular name" id="SECID0EE3AG"><title>Vernacular name.</title><p>Brazil: Tartaruguinha.</p></tp:treatment-sec><tp:treatment-sec sec-type="etymology" id="SECID0EJ3AG"><title>Etymology.</title><p>The specific epithet honors Dr. Alberta M.W. Mennega, plant taxonomist and wood anatomist (<xref ref-type="bibr" rid="B38">Jansen-Jacobs and Westra 1983</xref>).</p></tp:treatment-sec><tp:treatment-sec sec-type="material" id="SECID0ET3AG"><title>Additional specimens examined.</title><p><bold>Suriname.</bold> Area of Kabalebo Dam project, distr. Nickerie, 4o-5o NB, 57°30’-58°WL, 30–130 m, forest along trail to Wonotobo about ½ km W of road km 109, 24 Sep 1980 (st), <italic>J.C. Lindeman et al. 589</italic> [= Woodsample Uw 26517] (NY). <bold>Peru. San Martín</bold>: Prov. Mariscal Cáceres; Tocache Nuevo, nor oeste del Caserío de Bambamarca, 500–600 m, 15 Nov 1972 (fr), <italic>J. Schunke V. 5516</italic> (F [F1780039; digital image], MO, NY, W). <bold>Brazil. Amazonas</bold>: margem de um igarapé que nasce na Serra de Aracá, 28 Jul 1977 (fr), <italic>N.A. Rosa &amp; M.R. Cordeiro 1699</italic> (IAN, 2 sheets [digital images], RB [digital image]). <bold>Mato Grosso</bold>: Itaúba, Resgate de Flora da UHE Colíder, lote G de supressão, 28 May 2015 (fr), <italic>J.P. Battisti s.n.</italic> (CNMT [7492; digital image], MBM [403702; digital image]). <bold>Pará</bold>: Parque Zoobotânico, 05 Nov 2019 (fl), <italic>R.G. Barbosa-Silva et al. 1424</italic> (MG); Paragominas, ramal principal após entrada para sede, 29 Jun 2023 (fr), <italic>E.D. Cruz et al. 1629</italic> (IAN [digital image]); Nova-Canaã dos Carajás [Canaã dos Carajás], 06 Jan 2001 (fl, fr), <italic>L.C.B. Lobato 2624</italic> (MG); Km 141 da rodovia Belém-Brasília, 19 Fev 1960 (st), <italic>E. Oliveira 538</italic> (IAN [digital image]); Km 167–173 da estrada Belém-Brasília, 25 Apr 1960 (fr), <italic>E. Oliveira 565</italic> (IAN [digital image]); Sine loc., mata da Cia. Pirelli, Fazenda Uriboca, Jul 1958 (fr), <italic>J.M. Pires 7041</italic> (IAN, 2 sheets [digital images]); Marabá, [Mun. Parauapebas], Serra dos Carajás, 29 Nov 1988 (fr), <italic>N.A. Rosa &amp; F.C. Nascimento 5084</italic> (K, MG [n.v.]); Parauapebas, Floresta Nacional de Carajás, imediações do Parque Zoobotânico, 06 Sep 2018 (fl, fr), <italic>D.C. Zappi et al. 4562</italic> (MG).</p></tp:treatment-sec><tp:treatment-sec sec-type="discussion" id="SECID0EC5AG"><title>Discussion.</title><p><italic><tp:taxon-name><tp:taxon-name-part taxon-name-part-type="genus" reg="Christiana">Christiana</tp:taxon-name-part><tp:taxon-name-part taxon-name-part-type="species" reg="mennegae">mennegae</tp:taxon-name-part></tp:taxon-name></italic> is recognized by its short-peduncled inflorescences.</p><p>For additional details see the extensive and detailed discussion in <xref ref-type="bibr" rid="B9">Barbosa-Silva et al. (2021)</xref>.</p></tp:treatment-sec><tp:treatment-sec><!--Section generated to contain objects referenced in tp:taxon-treatment.--><fig id="F1" position="float" orientation="portrait"><object-id xmlns:xlink="http://www.w3.org/1999/xlink" content-type="doi" xlink:type="simple">10.3897/phytokeys.253.145350.figure1</object-id><object-id xmlns:xlink="http://www.w3.org/1999/xlink" content-type="arpha" xlink:type="simple">EFEC99DF-7CBA-50D7-A887-749406D07B53</object-id><label>Figure 1.</label><caption><p>Several <italic><tp:taxon-name><tp:taxon-name-part taxon-name-part-type="genus" reg="Christiana">Christiana</tp:taxon-name-part></tp:taxon-name></italic> species found in Brazil <bold>A</bold><italic><tp:taxon-name><tp:taxon-name-part taxon-name-part-type="genus" reg="Christiana">C.</tp:taxon-name-part><tp:taxon-name-part taxon-name-part-type="species" reg="africana">africana</tp:taxon-name-part></tp:taxon-name></italic> leaves <bold>B</bold><italic><tp:taxon-name><tp:taxon-name-part taxon-name-part-type="genus" reg="Christiana">C.</tp:taxon-name-part><tp:taxon-name-part taxon-name-part-type="species" reg="africana">africana</tp:taxon-name-part></tp:taxon-name></italic> fruits <bold>C</bold><italic><tp:taxon-name><tp:taxon-name-part taxon-name-part-type="genus" reg="Christiana">C.</tp:taxon-name-part><tp:taxon-name-part taxon-name-part-type="species" reg="mennegae">mennegae</tp:taxon-name-part></tp:taxon-name></italic> leaves <bold>D</bold><italic><tp:taxon-name><tp:taxon-name-part taxon-name-part-type="genus" reg="Christiana">C.</tp:taxon-name-part><tp:taxon-name-part taxon-name-part-type="species" reg="mennegae">mennegae</tp:taxon-name-part></tp:taxon-name></italic> fruit <bold>E</bold><italic><tp:taxon-name><tp:taxon-name-part taxon-name-part-type="genus" reg="Christiana">C.</tp:taxon-name-part><tp:taxon-name-part taxon-name-part-type="species" reg="restingae">restingae</tp:taxon-name-part></tp:taxon-name></italic> leaves <bold>F</bold><italic><tp:taxon-name><tp:taxon-name-part taxon-name-part-type="genus" reg="Christiana">C.</tp:taxon-name-part><tp:taxon-name-part taxon-name-part-type="species" reg="restingae">restingae</tp:taxon-name-part></tp:taxon-name></italic> fruits. Photos: Rafael Gomes Barbosa-Silva (<bold>A–D</bold>), André Assis (<bold>E–F</bold>).</p></caption><graphic xmlns:xlink="http://www.w3.org/1999/xlink" xlink:href="phytokeys-253-033_article-145350__-g001.jpg" position="float" orientation="portrait" xlink:type="simple" id="oo_1265768.jpg"><uri content-type="original_file" xlink:type="simple">https://binary.pensoft.net/fig/1265768</uri></graphic></fig><fig id="F2" position="float" orientation="portrait"><object-id xmlns:xlink="http://www.w3.org/1999/xlink" content-type="doi" xlink:type="simple">10.3897/phytokeys.253.145350.figure2</object-id><object-id xmlns:xlink="http://www.w3.org/1999/xlink" content-type="arpha" xlink:type="simple">DC9DEA26-7024-5F03-99C2-FEEAA00858A5</object-id><label>Figure 2.</label><caption><p>Geographic distribution of <italic><tp:taxon-name><tp:taxon-name-part taxon-name-part-type="genus" reg="Christiana">Christiana</tp:taxon-name-part></tp:taxon-name></italic> found in South America with leaf blade outlines for each species. Four phytogeographic domains (Amazonian Forest, Atlantic Forest , Caatinga, and Cerrado) are indicated for Brazil, the center of diversity for the genus.</p></caption><graphic xmlns:xlink="http://www.w3.org/1999/xlink" xlink:href="phytokeys-253-033_article-145350__-g002.jpg" position="float" orientation="portrait" xlink:type="simple" id="oo_1265769.jpg"><uri content-type="original_file" xlink:type="simple">https://binary.pensoft.net/fig/1265769</uri></graphic></fig></tp:treatment-sec><ref-list><ref id="B9"><mixed-citation xmlns:xlink="http://www.w3.org/1999/xlink" xlink:type="simple"><person-group><name name-style="western"><surname>Barbosa-Silva</surname><given-names>RG</given-names></name><name name-style="western"><surname>Coutinho</surname><given-names>TS</given-names></name><name name-style="western"><surname>Vasconcelos</surname><given-names>S</given-names></name><name name-style="western"><surname>da Silva</surname><given-names>DF</given-names></name><name name-style="western"><surname>Oliveira</surname><given-names>G</given-names></name><name name-style="western"><surname>Zappi</surname><given-names>DC</given-names></name></person-group> (<year>2021</year>) Preliminary placement and new records of an overlooked Amazonian tree, <italic><tp:taxon-name><tp:taxon-name-part taxon-name-part-type="genus">Christiana</tp:taxon-name-part><tp:taxon-name-part taxon-name-part-type="species">mennegae</tp:taxon-name-part></tp:taxon-name></italic> (<tp:taxon-name><tp:taxon-name-part taxon-name-part-type="family">Malvaceae</tp:taxon-name-part></tp:taxon-name>). PeerJ 9(e12244): 1–18. <ext-link xlink:href="10.7717/peerj.12244" ext-link-type="doi" xlink:type="simple">https://doi.org/10.7717/peerj.12244</ext-link></mixed-citation></ref><ref id="B38"><mixed-citation xmlns:xlink="http://www.w3.org/1999/xlink" xlink:type="simple"><person-group><name name-style="western"><surname>Jansen-Jacobs</surname><given-names>MJ</given-names></name><name name-style="western"><surname>Westra</surname><given-names>LYT</given-names></name></person-group> (<year>1983</year>) <article-title>Studies on the flora of the Guianas. II. A new species of <italic><tp:taxon-name><tp:taxon-name-part taxon-name-part-type="genus">Asterophorum</tp:taxon-name-part></tp:taxon-name></italic> (<tp:taxon-name><tp:taxon-name-part taxon-name-part-type="family">Tiliaceae</tp:taxon-name-part></tp:taxon-name>) from Suriname.</article-title><source>Mededelingen van het Botanisch Museum en Herbarium van de Rijksuniversiteit te Utrecht</source><volume>524</volume>(<issue>1</issue>): <fpage>377</fpage>–<lpage>383</lpage>.</mixed-citation></ref></ref-list></tp:taxon-treatment>
