# Supplementary material for: ﻿A synopsis of Christiana DC. (Malvaceae, Brownlowioideae), with a new species from the Brazilian Atlantic Forest
Source: PhytoKeys. 2025 Feb 28;253:33–56. doi: 10.3897/phytokeys.253.145350 (PMC11889513; doi:10.3897/phytokeys.253.145350)
Supplement: XML Treatment for Christiana restingae [file phytokeys.253.145350-treatment6.xml]

<!DOCTYPE tp:taxon-treatment
  PUBLIC "-//TaxonX//DTD Taxonomic Treatment Publishing DTD v0 20100105//EN" "tax-treatment-NSO.dtd">
<tp:taxon-treatment xmlns:tp="http://www.plazi.org/taxpub"><tp:treatment-meta><kwd-group><label>Taxon classification</label><kwd>
                <named-content content-type="kingdom">Plantae</named-content>
              </kwd><kwd>
                <named-content content-type="order">Malvales</named-content>
              </kwd><kwd>
                <named-content content-type="family">Malvaceae</named-content>
              </kwd></kwd-group><mixed-citation publication-type="journal"><person-group><name><surname>Coutinho</surname><given-names>Thales Silva</given-names></name><name><surname>Barbosa-Silva</surname><given-names>Rafael G.</given-names></name><name><surname>Dorr</surname><given-names>Laurence J.</given-names></name></person-group><article-title>﻿A synopsis of <italic><tp:taxon-name><tp:taxon-name-part taxon-name-part-type="genus" reg="Christiana">Christiana</tp:taxon-name-part></tp:taxon-name></italic> DC. (<tp:taxon-name><tp:taxon-name-part taxon-name-part-type="family">Malvaceae</tp:taxon-name-part></tp:taxon-name>, <tp:taxon-name><tp:taxon-name-part taxon-name-part-type="subfamily">Brownlowioideae</tp:taxon-name-part></tp:taxon-name>), with a new species from the Brazilian Atlantic Forest</article-title><source>PhytoKeys</source><day>28</day><month>02</month><year>2025</year><volume>253</volume><fpage>33</fpage><lpage>56</lpage><pub-id pub-id-type="doi">10.3897/phytokeys.253.145350</pub-id></mixed-citation></tp:treatment-meta><tp:nomenclature><label>﻿5.</label><tp:taxon-name>
              <object-id xmlns:xlink="http://www.w3.org/1999/xlink" content-type="arpha" xlink:type="simple">87549214-CD5C-583D-BA32-07D2D53F1227</object-id>
              <tp:taxon-name-part taxon-name-part-type="genus" reg="Christiana">Christiana</tp:taxon-name-part>
              <tp:taxon-name-part taxon-name-part-type="species" reg="restingae">restingae</tp:taxon-name-part>
              <object-id xmlns:xlink="http://www.w3.org/1999/xlink" content-type="ipni" xlink:type="simple">urn:lsid:ipni.org:names:77357319-1</object-id>
            </tp:taxon-name><tp:taxon-authority>T.S.Cout., Barb.Silva &amp; Dorr</tp:taxon-authority><tp:taxon-status xmlns:xlink="http://www.w3.org/1999/xlink" xlink:type="simple">sp. nov.</tp:taxon-status><xref ref-type="fig" rid="F1">Figs 1E, F</xref><xref ref-type="fig" rid="F2">, 2</xref><xref ref-type="fig" rid="F4">, 4</xref><xref ref-type="fig" rid="F5">, 5</xref></tp:nomenclature><tp:treatment-sec sec-type="material" id="SECID0ETABG"><title>Type.</title><p>Brazil. Espírito Santo: Vila Velha, Interlagos, 20 Jun 1996 (fr), <italic>O. Zambom &amp; M. Fernandes 286</italic> (holotype: VIES [VIES010759]!).</p></tp:treatment-sec><tp:treatment-sec sec-type="diagnosis" id="SECID0E2ABG"><title>Diagnosis.</title><p><italic><tp:taxon-name><tp:taxon-name-part taxon-name-part-type="genus" reg="Christiana">Christiana</tp:taxon-name-part><tp:taxon-name-part taxon-name-part-type="species" reg="restingae">restingae</tp:taxon-name-part></tp:taxon-name></italic> resembles <italic><tp:taxon-name><tp:taxon-name-part taxon-name-part-type="genus" reg="Christiana">C.</tp:taxon-name-part><tp:taxon-name-part taxon-name-part-type="species" reg="mennegae">mennegae</tp:taxon-name-part></tp:taxon-name></italic> but can be distinguished by its elliptic (vs. narrowly elliptic, lanceolate, or oblanceolate) leaf blades, calyces with stellate only (vs. stellate and glandular) trichomes, and capsules with inconspicuous (vs. conspicuous) wings.</p></tp:treatment-sec><tp:treatment-sec sec-type="description" id="SECID0EXBBG"><title>Description.</title><p>Trees, 4–11 m tall, functionally dioecious. Branches whitish, cylindrical, rugose, lenticels circular to oblong, 0.5–1 mm long, old branches glabrescent, trichomes stellate-multiradiate, sessile, ferrugineous, sparsely distributed, stipules caducous. Leaves alternate, spirally arranged; petioles 1.3–3 cm long, discolorous when compared to the branches, vinaceous, inconspicuously striate, not canaliculate, terete, not decurrent, sparsely pilose, trichomes stellate-multiradiate, ferrugineous, more concentrated near the branches; leaf blades entire, coriaceous, nitid when dry, concolorous to quickly discolorous, 5.5–13.5 × 3–7 cm, elliptic, bases round to subcordate, margins plane, entire, apices acuminate to cuspidate, glabrous or glabrescent above and below, but with stellate-multiradiate trichomes sparsely distributed along the veins, and glandular-sessile trichomes on the blade below; venation actinodromous, 6–8 pairs of secondary veins, 2 pairs basal, impressed above, prominent below. Inflorescences axillary, umbellate with flowers attached to peduncles; bracts caducous; peduncles whitish, striate, 5–5.5 cm long, glabrous to glabrescent, trichomes sparse. Floral buds globose, ca. 2.5 × 2.5 mm. Flowers functionally unisexual; bracteoles c. 3.5 × 0.9 mm, elliptic, abaxial surface pubescent; pedicels 1.8–2 mm long, densely pubescent, trichomes stellate-multiradiate, ferrugineous, sessile. <bold>Pistillate flowers</bold>: calyx gamosepalous, 5-merous, cupuliform, c. 4.5 mm long, with apical lobes free, pubescent abaxially, trichomes stellate-multiradiate, lobes c. 2.5 × 2 mm, ovate, apex acute. Corolla dialypetalous, 5-merous, white, petals c. 2.8 × 1.3 mm, obovate, glabrous, apices rounded. Androecium polystemonous, staminodes 1.4–2 mm long, filaments 1.2–1.8 mm long, glabrous, anthers c. 0.3 mm long, divergent. Gynoecium 5-carpellate, ovary ca. 1.2 × 1 mm, depressed globose, densely pubescent, trichomes stellate-multiradiate, style hirsute, trichomes stellate-multiradiate, stigma not observed. <bold>Staminate flowers</bold>: not observed. Fruit a capsule, woody, syncarpous, c. 1.5 cm long, 1.3–1.7 cm diam., depressed-globose, 4–5-locular, inconspicuously winged, c. 0.6 × 0.6 mm, densely pubescent abaxially, glabrous, lustrous internally; seeds 1 per locule, 5 × 4 mm, ellipsoid, variegated, gray with brownish marks, glabrous.</p></tp:treatment-sec><tp:treatment-sec sec-type="distribution" id="SECID0EBCBG"><title>Distribution and habitat</title><p>(Fig. <xref ref-type="fig" rid="F2">2</xref>). <italic><tp:taxon-name><tp:taxon-name-part taxon-name-part-type="genus" reg="Christiana">Christiana</tp:taxon-name-part><tp:taxon-name-part taxon-name-part-type="species" reg="restingae">restingae</tp:taxon-name-part></tp:taxon-name></italic> is known only from Espírito Santo state, in Vila Velha and Presidente Kennedy municipalities, and in the northeast of Rio de Janeiro state. This is the only species of the genus occurring in the state of Espírito Santo. The new species is found in the Atlantic Forest phytogeographic domain, where it grows in Dense Ombrophylous Forest, as well as in Restinga, at 5–300 m elevation.</p><p>The Brazilian coast has an intense history of plant collecting, especially in the coastal region of the states of Espírito Santo and Rio de Janeiro. Recently, <xref ref-type="bibr" rid="B26">Dutra et al. (2022)</xref> with the Espírito Santo Flora Project strengthened floristic and taxonomic studies in the state, including new collections in Restinga areas (<xref ref-type="bibr" rid="B33">Guarnier et al. 2022</xref>).</p></tp:treatment-sec><tp:treatment-sec sec-type="phenology" id="SECID0EADBG"><title>Phenology.</title><p>Flowering specimens collected in January and fruiting in January, May, June, and August.</p></tp:treatment-sec><tp:treatment-sec sec-type="conservation status" id="SECID0EFDBG"><title>Conservation status.</title><p><italic><tp:taxon-name><tp:taxon-name-part taxon-name-part-type="genus" reg="Christiana">Christiana</tp:taxon-name-part><tp:taxon-name-part taxon-name-part-type="species" reg="restingae">restingae</tp:taxon-name-part></tp:taxon-name></italic> could be assessed as Endangered (<abbrev xmlns:xlink="http://www.w3.org/1999/xlink" xlink:title="Critically Endangered" id="ABBRID0EWDBG" xlink:type="simple">EN</abbrev>) because its EOO is 1,230 km<sup>2</sup> (&lt; 5,000 km<sup>2</sup>) or Critically Endangered (CR) because its AOO is 8 km<sup>2</sup> (&lt; 10 km<sup>2</sup>). The <xref ref-type="bibr" rid="B37">IUCN (2012)</xref> recommendation is that the taxon be classified under the highest threat category. We therefore consider the species Critically Endangered (CR) under B2ab (i, ii, iii) criteria. In addition, <italic><tp:taxon-name><tp:taxon-name-part taxon-name-part-type="genus" reg="Christiana">C.</tp:taxon-name-part><tp:taxon-name-part taxon-name-part-type="species" reg="restingae">restingae</tp:taxon-name-part></tp:taxon-name></italic> grows in Atlantic Forest and Restinga, vegetation types with an intense history of deforestation and human occupation.</p></tp:treatment-sec><tp:treatment-sec sec-type="Vernacular name" id="SECID0EREBG"><title>Vernacular name.</title><p>Guaxumbão.</p></tp:treatment-sec><tp:treatment-sec sec-type="etymology" id="SECID0EWEBG"><title>Etymology.</title><p>The specific epithet refers to Restinga, vegetation typical of the Brazilian coast, characterized by sandy soil, where the new species is usually found.</p></tp:treatment-sec><tp:treatment-sec sec-type="Paratypes" id="SECID0E2EBG"><title>Paratypes.</title><p><bold>Brazil. Espírito Santo</bold>: Presidente Kennedy, <named-content xmlns:xlink="http://www.w3.org/1999/xlink" content-type="dwc:verbatimCoordinates" xlink:type="simple"><named-content content-type="geo-json" specific-use="{&#34;type&#34;:&#34;Point&#34;,&#34;coordinates&#34;:[-40.966111,-21.268611]}" id="NCID0EGFBG" xlink:type="simple">21°16'07"S, 040°57'58"W</named-content></named-content>, 5 m elev., 12 Aug 2020 (fr), <italic>A.M. Assis &amp; R.S. Cribari 4899</italic> (VIES). Vila Velha, Convento da Penha, 300 m, 11 May 2007 (fr), <italic>D.A. Folli 5755</italic> (CVDR [digital image], US [01317134]); ibid., 300 m, 11 Sep 2009 (fr), <italic>D.A. Folli 6409</italic> (CDRV [digital image], US [01317133]); Vila Velha, Interlagos, 22 May 1996 (fr), <italic>O. Zambom &amp; M. Fernandes 283</italic> (VIES), ibid., 31 Jan 1996 (fl, im fr), <italic>O. Zambom et al. 222</italic> (VIES). <bold>Rio de Janeiro</bold>: Armação de Búzios, 31 Aug 2003 (fr), <italic>H.C. Lima et al. 6114</italic> (MBM [digital image], NY [03987289], RB [digital image]); São Francisco de Itabapoana, Estação Ecológica de Guaxindiba, 17 Jul 2018 (fr), <italic>H.C. Lima et al. 8683</italic> (RB, 2 sheets [digital images]); Rio das Ostras, Jul 2004 (fr), <italic>A. Oliveira &amp; D. Oliveira 1016</italic> (RB).</p></tp:treatment-sec><tp:treatment-sec sec-type="SEM" id="SECID0E4FBG"><title><abbrev xmlns:xlink="http://www.w3.org/1999/xlink" xlink:title="Scanning Electron Microscope" id="ABBRID0ECGBG" xlink:type="simple">SEM</abbrev>.</title><p>The abaxial surface of the leaves has many sparse glandular trichomes and adjacent to the veins near the base it has stellate-multiangulate trichomes (Fig. <xref ref-type="fig" rid="F5">5A, B</xref>). The abaxial surface of the epidermis has cells shaped like irregular polygons (Fig. <xref ref-type="fig" rid="F5">5B</xref>). The epicarp has stellate multiangulate trichomes (Fig. <xref ref-type="fig" rid="F5">5C</xref>).</p><p>The seed has several openings and crevices (Fig. <xref ref-type="fig" rid="F5">5D, E</xref>) and its surface has small sparse papillae (Fig. <xref ref-type="fig" rid="F5">5F</xref>).</p><fig id="F4" position="float" orientation="portrait"><object-id xmlns:xlink="http://www.w3.org/1999/xlink" content-type="doi" xlink:type="simple">10.3897/phytokeys.253.145350.figure4</object-id><object-id xmlns:xlink="http://www.w3.org/1999/xlink" content-type="arpha" xlink:type="simple">19E508EC-F57E-5BE2-A391-80D15F4112A2</object-id><label>Figure 4.</label><caption><p><italic><tp:taxon-name><tp:taxon-name-part taxon-name-part-type="genus" reg="Christiana">Christiana</tp:taxon-name-part><tp:taxon-name-part taxon-name-part-type="species" reg="restingae">restingae</tp:taxon-name-part></tp:taxon-name></italic> T.S. Cout., Barb.Silva &amp; Dorr <bold>A</bold> habit <bold>B</bold> leaf <bold>C</bold> detail of the base of the adaxial surface of the leaf blade showing concentration of stellate-multiangulate trichomes <bold>D</bold> detail of the base of the abaxial surface of the leaf blade showing concentration of stellate-multiangulate trichomes <bold>E</bold> detail of abaxial surface of the leaf blade showing glandular sessile trichomes <bold>F</bold> petiole <bold>G</bold> inflorescence with flower buds <bold>H</bold> gynoecium and part of androecium <bold>I</bold> petal <bold>J</bold> capsule <bold>K</bold> capsule opened showing shiny endocarp <bold>L</bold> seed.</p></caption><graphic xmlns:xlink="http://www.w3.org/1999/xlink" xlink:href="phytokeys-253-033_article-145350__-g004.jpg" position="float" orientation="portrait" xlink:type="simple" id="oo_1265771.jpg"><uri content-type="original_file" xlink:type="simple">https://binary.pensoft.net/fig/1265771</uri></graphic></fig><fig id="F5" position="float" orientation="portrait"><object-id xmlns:xlink="http://www.w3.org/1999/xlink" content-type="doi" xlink:type="simple">10.3897/phytokeys.253.145350.figure5</object-id><object-id xmlns:xlink="http://www.w3.org/1999/xlink" content-type="arpha" xlink:type="simple">A58F71E9-8B9C-5147-AE28-EE2E3CD77A77</object-id><label>Figure 5.</label><caption><p><abbrev xmlns:xlink="http://www.w3.org/1999/xlink" xlink:title="Scanning Electron Microscope" id="ABBRID0EWIBG" xlink:type="simple">SEM</abbrev> images of <italic><tp:taxon-name><tp:taxon-name-part taxon-name-part-type="genus" reg="Christiana">Christiana</tp:taxon-name-part><tp:taxon-name-part taxon-name-part-type="species" reg="restingae">restingae</tp:taxon-name-part></tp:taxon-name></italic> T.S. Cout., Barb.Silva &amp; Dorr <bold>A</bold> abaxial leaf surface showing glandular trichomes (orange) and stellate-multiangulate trichomes (blue) <bold>B</bold> detail of the abaxial leaf surface <bold>C</bold> epicarp <bold>D</bold> seed <bold>E</bold> seed surface displaying the openings and fissures characteristic of this species <bold>F</bold> detail of scattered micropapillae on the seed surface.</p></caption><graphic xmlns:xlink="http://www.w3.org/1999/xlink" xlink:href="phytokeys-253-033_article-145350__-g005.jpg" position="float" orientation="portrait" xlink:type="simple" id="oo_1265772.jpg"><uri content-type="original_file" xlink:type="simple">https://binary.pensoft.net/fig/1265772</uri></graphic></fig></tp:treatment-sec><tp:treatment-sec sec-type="discussion" id="SECID0EWJBG"><title>Discussion.</title><p><italic><tp:taxon-name><tp:taxon-name-part taxon-name-part-type="genus" reg="Christiana">Christiana</tp:taxon-name-part><tp:taxon-name-part taxon-name-part-type="species" reg="restingae">restingae</tp:taxon-name-part></tp:taxon-name></italic> is described here three decades after it was first collected by O. Zambom and M. Fernandes. Ironically, it is worth mentioning that most of the large botanical research centers in Brazil are concentrated in the central region of the Atlantic Forest, and this is where most Brazilian plant taxonomists are based. This underscores the lack of attention <italic><tp:taxon-name><tp:taxon-name-part taxon-name-part-type="genus" reg="Christiana">Christiana</tp:taxon-name-part></tp:taxon-name></italic> has received in recent years (<xref ref-type="bibr" rid="B9">Barbosa-Silva et al. 2021</xref>) and the paucity of specialists knowledgeable about certain groups of plants.</p><p><italic><tp:taxon-name><tp:taxon-name-part taxon-name-part-type="genus" reg="Christiana">Christiana</tp:taxon-name-part></tp:taxon-name></italic> is a genus with homogeneous morphology, sharing stellate trichomes on the vegetative and reproductive parts including inflorescences and flowers. Using a Scanning Electron Microscope (<abbrev xmlns:xlink="http://www.w3.org/1999/xlink" xlink:title="Scanning Electron Microscope" id="ABBRID0E2KBG" xlink:type="simple">SEM</abbrev>), <xref ref-type="bibr" rid="B9">Barbosa-Silva et al. (2021)</xref> discovered the occurrence of simple, two-armed, and glandular trichomes on the petioles and leaf blades of <italic><tp:taxon-name><tp:taxon-name-part taxon-name-part-type="genus" reg="Christiana">C.</tp:taxon-name-part><tp:taxon-name-part taxon-name-part-type="species" reg="mennegae">mennegae</tp:taxon-name-part></tp:taxon-name></italic>, characters known only from this species. Leaf shape and capsule morphology can be useful to distinguish the different species. <italic><tp:taxon-name><tp:taxon-name-part taxon-name-part-type="genus" reg="Christiana">Christiana</tp:taxon-name-part><tp:taxon-name-part taxon-name-part-type="species" reg="africana">africana</tp:taxon-name-part></tp:taxon-name></italic>, the most widespread species of the genus, has an apocarpic gynoecium and fruit, which is an apomorphy. On the other hand, <italic><tp:taxon-name><tp:taxon-name-part taxon-name-part-type="genus" reg="Christiana">C.</tp:taxon-name-part><tp:taxon-name-part taxon-name-part-type="species" reg="macrodon">macrodon</tp:taxon-name-part></tp:taxon-name></italic> is the only species with leaf blades that are serrate along the entire length of their margins. Analyzing the type of <italic><tp:taxon-name><tp:taxon-name-part taxon-name-part-type="genus" reg="Christiana">C.</tp:taxon-name-part><tp:taxon-name-part taxon-name-part-type="species" reg="vescoana">vescoana</tp:taxon-name-part></tp:taxon-name></italic>, it was observed that in a few specimens the leaf blades near the apex also have this leaf margin characteristic, albeit less pronounced.</p><p><italic><tp:taxon-name><tp:taxon-name-part taxon-name-part-type="genus" reg="Christiana">Christiana</tp:taxon-name-part><tp:taxon-name-part taxon-name-part-type="species" reg="restingae">restingae</tp:taxon-name-part></tp:taxon-name></italic> is characterized especially by its elliptic leaf blades and fruits with inconspicuous wings. It has the shortest leaf length among the species of the genus, with mature leaf blades as small as 5.5 cm long. The new species differs from <italic><tp:taxon-name><tp:taxon-name-part taxon-name-part-type="genus" reg="Christiana">C.</tp:taxon-name-part><tp:taxon-name-part taxon-name-part-type="species" reg="africana">africana</tp:taxon-name-part></tp:taxon-name></italic> and <italic><tp:taxon-name><tp:taxon-name-part taxon-name-part-type="genus" reg="Christiana">C.</tp:taxon-name-part><tp:taxon-name-part taxon-name-part-type="species" reg="macrodon">macrodon</tp:taxon-name-part></tp:taxon-name></italic> by its elliptic leaf blade with rounded to subcordate (vs. widely cordate and cordate) bases. It also is distinguished from <italic><tp:taxon-name><tp:taxon-name-part taxon-name-part-type="genus" reg="Christiana">C.</tp:taxon-name-part><tp:taxon-name-part taxon-name-part-type="species" reg="africana">africana</tp:taxon-name-part></tp:taxon-name></italic> by its syncarpous (vs. apocarpous) capsules and from <italic><tp:taxon-name><tp:taxon-name-part taxon-name-part-type="genus" reg="Christiana">C.</tp:taxon-name-part><tp:taxon-name-part taxon-name-part-type="species" reg="macrodon">macrodon</tp:taxon-name-part></tp:taxon-name></italic> by leaf blades with entire (vs. dentate) margins. Although, morphologically, the new species is more similar to <italic><tp:taxon-name><tp:taxon-name-part taxon-name-part-type="genus" reg="Christiana">C.</tp:taxon-name-part><tp:taxon-name-part taxon-name-part-type="species" reg="mennegae">mennegae</tp:taxon-name-part></tp:taxon-name></italic> in having nitid leaves when dried, glabrescent, and with trichomes especially on the veins, <italic><tp:taxon-name><tp:taxon-name-part taxon-name-part-type="genus" reg="Christiana">C.</tp:taxon-name-part><tp:taxon-name-part taxon-name-part-type="species" reg="restingae">restingae</tp:taxon-name-part></tp:taxon-name></italic> is distinguished by having smaller leaf blades (5.5–13.5 × 3–7.5 vs. 12.3–29 × 5–9 cm) that are elliptic (vs. narrowly elliptic, lanceolate or oblanceolate), and capsules 1.3–1.7 cm in diam. and with inconspicuous wings (vs. 3.8 cm in and conspicuous wings).</p><p>The analysis of structures in <abbrev xmlns:xlink="http://www.w3.org/1999/xlink" xlink:title="Scanning Electron Microscope" id="ABBRID0EAPBG" xlink:type="simple">SEM</abbrev> brings new insights into understanding the genus, which exhibits various characteristics that can aid in species differentiation. For instance, the leaves of <italic><tp:taxon-name><tp:taxon-name-part taxon-name-part-type="genus" reg="Christiana">Christiana</tp:taxon-name-part><tp:taxon-name-part taxon-name-part-type="species" reg="restingae">restingae</tp:taxon-name-part></tp:taxon-name></italic> possess more glandular trichomes than <italic><tp:taxon-name><tp:taxon-name-part taxon-name-part-type="genus" reg="Christiana">C.</tp:taxon-name-part><tp:taxon-name-part taxon-name-part-type="species" reg="mennegae">mennegae</tp:taxon-name-part></tp:taxon-name></italic> and have stellate-multiangulate trichomes, whereas <italic><tp:taxon-name><tp:taxon-name-part taxon-name-part-type="genus" reg="Christiana">C.</tp:taxon-name-part><tp:taxon-name-part taxon-name-part-type="species" reg="mennegae">mennegae</tp:taxon-name-part></tp:taxon-name></italic> only has stellate rotate trichomes on its leaves (<xref ref-type="bibr" rid="B9">Barbosa-Silva et al. 2021</xref>). Additionally, with <abbrev xmlns:xlink="http://www.w3.org/1999/xlink" xlink:title="Scanning Electron Microscope" id="ABBRID0EJQBG" xlink:type="simple">SEM</abbrev>, the cell walls of the epidermis of <italic><tp:taxon-name><tp:taxon-name-part taxon-name-part-type="genus" reg="Christiana">C.</tp:taxon-name-part><tp:taxon-name-part taxon-name-part-type="species" reg="restingae">restingae</tp:taxon-name-part></tp:taxon-name></italic> are visible, a character not seen in <italic><tp:taxon-name><tp:taxon-name-part taxon-name-part-type="genus" reg="Christiana">C.</tp:taxon-name-part><tp:taxon-name-part taxon-name-part-type="species" reg="mennegae">mennegae</tp:taxon-name-part></tp:taxon-name></italic>. The epicarp of <italic><tp:taxon-name><tp:taxon-name-part taxon-name-part-type="genus" reg="Christiana">C.</tp:taxon-name-part><tp:taxon-name-part taxon-name-part-type="species" reg="restingae">restingae</tp:taxon-name-part></tp:taxon-name></italic> also exhibits a high concentration of stellate-multiangulate trichomes similar to <italic><tp:taxon-name><tp:taxon-name-part taxon-name-part-type="genus" reg="Christiana">C.</tp:taxon-name-part><tp:taxon-name-part taxon-name-part-type="species" reg="mennegae">mennegae</tp:taxon-name-part></tp:taxon-name></italic>. The seed of <italic><tp:taxon-name><tp:taxon-name-part taxon-name-part-type="genus" reg="Christiana">C.</tp:taxon-name-part><tp:taxon-name-part taxon-name-part-type="species" reg="restingae">restingae</tp:taxon-name-part></tp:taxon-name></italic> also has maculae that are medium brown with darker irregular marks like other species in the genus; however, only <italic><tp:taxon-name><tp:taxon-name-part taxon-name-part-type="genus" reg="Christiana">C.</tp:taxon-name-part><tp:taxon-name-part taxon-name-part-type="species" reg="restingae">restingae</tp:taxon-name-part></tp:taxon-name></italic> has these openings and crevices (Fig. <xref ref-type="fig" rid="F5">5E</xref>), which even can be observed in herbarium material without the aid of magnification. Although these openings and fissures have been found in all fruit-bearing material, we are not sure if they are found in fresh material or if this character occurs only during the drying process of specimens. The seed of <italic><tp:taxon-name><tp:taxon-name-part taxon-name-part-type="genus" reg="Christiana">C.</tp:taxon-name-part><tp:taxon-name-part taxon-name-part-type="species" reg="restingae">restingae</tp:taxon-name-part></tp:taxon-name></italic> does not have stomata, a character that was found to be very interesting in <italic><tp:taxon-name><tp:taxon-name-part taxon-name-part-type="genus" reg="Christiana">C.</tp:taxon-name-part><tp:taxon-name-part taxon-name-part-type="species" reg="mennegae">mennegae</tp:taxon-name-part></tp:taxon-name></italic> and is also present in other <tp:taxon-name><tp:taxon-name-part taxon-name-part-type="family">Malvaceae</tp:taxon-name-part></tp:taxon-name> species, although it is rare in Angiosperms (<xref ref-type="bibr" rid="B43">Paiva et al. 2006</xref>; <xref ref-type="bibr" rid="B9">Barbosa-Silva et al. 2021</xref>).</p><p>Regarding geographic distribution, <italic><tp:taxon-name><tp:taxon-name-part taxon-name-part-type="genus" reg="Christiana">Christiana</tp:taxon-name-part><tp:taxon-name-part taxon-name-part-type="species" reg="restingae">restingae</tp:taxon-name-part></tp:taxon-name></italic> is endemic to Espírito Santo and Rio de Janeiro states, occurring in Atlantic Forest and Restinga, sharing the vegetation type with <italic><tp:taxon-name><tp:taxon-name-part taxon-name-part-type="genus" reg="Christiana">C.</tp:taxon-name-part><tp:taxon-name-part taxon-name-part-type="species" reg="africana">africana</tp:taxon-name-part></tp:taxon-name></italic> (Amazonia and Atlantic Forest) and <italic><tp:taxon-name><tp:taxon-name-part taxon-name-part-type="genus" reg="Christiana">C.</tp:taxon-name-part><tp:taxon-name-part taxon-name-part-type="species" reg="macrodon">macrodon</tp:taxon-name-part></tp:taxon-name></italic> (Atlantic Forest and Cerrado) (<xref ref-type="bibr" rid="B21">Coutinho 2025</xref>). <italic><tp:taxon-name><tp:taxon-name-part taxon-name-part-type="genus" reg="Christiana">Christiana</tp:taxon-name-part><tp:taxon-name-part taxon-name-part-type="species" reg="mennegae">mennegae</tp:taxon-name-part></tp:taxon-name></italic> and <italic><tp:taxon-name><tp:taxon-name-part taxon-name-part-type="genus" reg="Christiana">C.</tp:taxon-name-part><tp:taxon-name-part taxon-name-part-type="species" reg="restingae">restingae</tp:taxon-name-part></tp:taxon-name></italic> do not occur sympatrically since the first species occurs in Brazil only in the Amazonian Domain (<xref ref-type="bibr" rid="B47">Secco 2000</xref>; <xref ref-type="bibr" rid="B9">Barbosa-Silva et al. 2021</xref>). With the discovery of <italic><tp:taxon-name><tp:taxon-name-part taxon-name-part-type="genus" reg="Christiana">Christiana</tp:taxon-name-part><tp:taxon-name-part taxon-name-part-type="species" reg="restingae">restingae</tp:taxon-name-part></tp:taxon-name></italic>, the number of species of the genus in Brazil reaches four, making the country the center of diversity. Of the six known species of the genus, two are endemic to Brazil and its Atlantic Forest.</p><p>It is worth noting that with the Flora do Brasil 2020 project (<xref ref-type="bibr" rid="B12">BFG 2021</xref>), various taxonomists were encouraged to monograph different groups. Consequently, plant groups that had long gone without taxonomic revisions, that were neglected, or that were known to be of little interest, were revised. Thus, numerous results have been published in recent years as a result of this careful process of revision in these groups (<xref ref-type="bibr" rid="B32">Giulietti 2020</xref>; <xref ref-type="bibr" rid="B1">Andrino et al. 2022</xref>; <xref ref-type="bibr" rid="B2">Antar et al. 2022</xref>; <xref ref-type="bibr" rid="B3">Asprino et al. 2024</xref>; <xref ref-type="bibr" rid="B8">Barbosa-Silva 2024</xref>). The same factor also has driven recent studies on the genus <italic><tp:taxon-name><tp:taxon-name-part taxon-name-part-type="genus" reg="Christiana">Christiana</tp:taxon-name-part></tp:taxon-name></italic> (<xref ref-type="bibr" rid="B9">Barbosa-Silva et al. 2021</xref>), as well as the data presented here.</p></tp:treatment-sec><tp:treatment-sec><!--Section generated to contain objects referenced in tp:taxon-treatment.--><fig id="F1" position="float" orientation="portrait"><object-id xmlns:xlink="http://www.w3.org/1999/xlink" content-type="doi" xlink:type="simple">10.3897/phytokeys.253.145350.figure1</object-id><object-id xmlns:xlink="http://www.w3.org/1999/xlink" content-type="arpha" xlink:type="simple">EFEC99DF-7CBA-50D7-A887-749406D07B53</object-id><label>Figure 1.</label><caption><p>Several <italic><tp:taxon-name><tp:taxon-name-part taxon-name-part-type="genus" reg="Christiana">Christiana</tp:taxon-name-part></tp:taxon-name></italic> species found in Brazil <bold>A</bold><italic><tp:taxon-name><tp:taxon-name-part taxon-name-part-type="genus" reg="Christiana">C.</tp:taxon-name-part><tp:taxon-name-part taxon-name-part-type="species" reg="africana">africana</tp:taxon-name-part></tp:taxon-name></italic> leaves <bold>B</bold><italic><tp:taxon-name><tp:taxon-name-part taxon-name-part-type="genus" reg="Christiana">C.</tp:taxon-name-part><tp:taxon-name-part taxon-name-part-type="species" reg="africana">africana</tp:taxon-name-part></tp:taxon-name></italic> fruits <bold>C</bold><italic><tp:taxon-name><tp:taxon-name-part taxon-name-part-type="genus" reg="Christiana">C.</tp:taxon-name-part><tp:taxon-name-part taxon-name-part-type="species" reg="mennegae">mennegae</tp:taxon-name-part></tp:taxon-name></italic> leaves <bold>D</bold><italic><tp:taxon-name><tp:taxon-name-part taxon-name-part-type="genus" reg="Christiana">C.</tp:taxon-name-part><tp:taxon-name-part taxon-name-part-type="species" reg="mennegae">mennegae</tp:taxon-name-part></tp:taxon-name></italic> fruit <bold>E</bold><italic><tp:taxon-name><tp:taxon-name-part taxon-name-part-type="genus" reg="Christiana">C.</tp:taxon-name-part><tp:taxon-name-part taxon-name-part-type="species" reg="restingae">restingae</tp:taxon-name-part></tp:taxon-name></italic> leaves <bold>F</bold><italic><tp:taxon-name><tp:taxon-name-part taxon-name-part-type="genus" reg="Christiana">C.</tp:taxon-name-part><tp:taxon-name-part taxon-name-part-type="species" reg="restingae">restingae</tp:taxon-name-part></tp:taxon-name></italic> fruits. Photos: Rafael Gomes Barbosa-Silva (<bold>A–D</bold>), André Assis (<bold>E–F</bold>).</p></caption><graphic xmlns:xlink="http://www.w3.org/1999/xlink" xlink:href="phytokeys-253-033_article-145350__-g001.jpg" position="float" orientation="portrait" xlink:type="simple" id="oo_1265768.jpg"><uri content-type="original_file" xlink:type="simple">https://binary.pensoft.net/fig/1265768</uri></graphic></fig><fig id="F2" position="float" orientation="portrait"><object-id xmlns:xlink="http://www.w3.org/1999/xlink" content-type="doi" xlink:type="simple">10.3897/phytokeys.253.145350.figure2</object-id><object-id xmlns:xlink="http://www.w3.org/1999/xlink" content-type="arpha" xlink:type="simple">DC9DEA26-7024-5F03-99C2-FEEAA00858A5</object-id><label>Figure 2.</label><caption><p>Geographic distribution of <italic><tp:taxon-name><tp:taxon-name-part taxon-name-part-type="genus" reg="Christiana">Christiana</tp:taxon-name-part></tp:taxon-name></italic> found in South America with leaf blade outlines for each species. Four phytogeographic domains (Amazonian Forest, Atlantic Forest , Caatinga, and Cerrado) are indicated for Brazil, the center of diversity for the genus.</p></caption><graphic xmlns:xlink="http://www.w3.org/1999/xlink" xlink:href="phytokeys-253-033_article-145350__-g002.jpg" position="float" orientation="portrait" xlink:type="simple" id="oo_1265769.jpg"><uri content-type="original_file" xlink:type="simple">https://binary.pensoft.net/fig/1265769</uri></graphic></fig></tp:treatment-sec><ref-list><ref id="B26"><mixed-citation xmlns:xlink="http://www.w3.org/1999/xlink" xlink:type="simple"><person-group><name name-style="western"><surname>Dutra</surname><given-names>VF</given-names></name><name name-style="western"><surname>Carrijo</surname><given-names>TT</given-names></name><name name-style="western"><surname>Alves-Araújo</surname><given-names>A</given-names></name></person-group> (<year>2022</year>) Projeto Flora do Espírito Santo: Revelando a flora capixaba. Rodriguésia 73(e730002022): 1–2. <ext-link xlink:href="10.1590/2175-7860202273000" ext-link-type="doi" xlink:type="simple">https://doi.org/10.1590/2175-7860202273000</ext-link></mixed-citation></ref><ref id="B33"><mixed-citation xmlns:xlink="http://www.w3.org/1999/xlink" xlink:type="simple"><person-group><name name-style="western"><surname>Guarnier</surname><given-names>JC</given-names></name><name name-style="western"><surname>Dutra</surname><given-names>VF</given-names></name><name name-style="western"><surname>Valadares</surname><given-names>RT</given-names></name><name name-style="western"><surname>Silva</surname><given-names>HLD</given-names></name><name name-style="western"><surname>Freitas</surname><given-names>VDC</given-names></name><name name-style="western"><surname>Mota</surname><given-names>RH</given-names></name></person-group> (<year>2022</year>) Angiosperm checklist and conservation of one the richest restingas in southeastern Brazil. Rodriguésia 73(e02432020): 1–12. <ext-link xlink:href="10.1590/2175-7860202273027" ext-link-type="doi" xlink:type="simple">https://doi.org/10.1590/2175-7860202273027</ext-link></mixed-citation></ref><ref id="B37"><mixed-citation xmlns:xlink="http://www.w3.org/1999/xlink" xlink:type="simple">IUCN (<year>2012</year>) <source>IUCN Red List Categories and Criteria: Version 3.1. 2<sup>nd</sup> edn.</source><publisher-name>IUCN</publisher-name>, <publisher-loc>Gland, Switzerland and Cambridge, UK</publisher-loc>, <size units="page">32 pp</size>.</mixed-citation></ref><ref id="B9"><mixed-citation xmlns:xlink="http://www.w3.org/1999/xlink" xlink:type="simple"><person-group><name name-style="western"><surname>Barbosa-Silva</surname><given-names>RG</given-names></name><name name-style="western"><surname>Coutinho</surname><given-names>TS</given-names></name><name name-style="western"><surname>Vasconcelos</surname><given-names>S</given-names></name><name name-style="western"><surname>da Silva</surname><given-names>DF</given-names></name><name name-style="western"><surname>Oliveira</surname><given-names>G</given-names></name><name name-style="western"><surname>Zappi</surname><given-names>DC</given-names></name></person-group> (<year>2021</year>) Preliminary placement and new records of an overlooked Amazonian tree, <italic><tp:taxon-name><tp:taxon-name-part taxon-name-part-type="genus">Christiana</tp:taxon-name-part><tp:taxon-name-part taxon-name-part-type="species">mennegae</tp:taxon-name-part></tp:taxon-name></italic> (<tp:taxon-name><tp:taxon-name-part taxon-name-part-type="family">Malvaceae</tp:taxon-name-part></tp:taxon-name>). PeerJ 9(e12244): 1–18. <ext-link xlink:href="10.7717/peerj.12244" ext-link-type="doi" xlink:type="simple">https://doi.org/10.7717/peerj.12244</ext-link></mixed-citation></ref><ref id="B43"><mixed-citation xmlns:xlink="http://www.w3.org/1999/xlink" xlink:type="simple"><person-group><name name-style="western"><surname>Paiva</surname><given-names>ÉAS</given-names></name><name name-style="western"><surname>Lemos-Filho</surname><given-names>JP</given-names></name><name name-style="western"><surname>Oliveira</surname><given-names>DMT</given-names></name></person-group> (<year>2006</year>) <article-title>Imbibition of <italic><tp:taxon-name><tp:taxon-name-part taxon-name-part-type="genus">Swietenia</tp:taxon-name-part><tp:taxon-name-part taxon-name-part-type="species">macrophylla</tp:taxon-name-part></tp:taxon-name></italic> (<tp:taxon-name><tp:taxon-name-part taxon-name-part-type="family">Meliaceae</tp:taxon-name-part></tp:taxon-name>) seeds: The role of stomata.</article-title><source>Annals of Botany</source><volume>98</volume>(<issue>1</issue>): <fpage>213</fpage>–<lpage>217</lpage>. <ext-link xlink:href="10.1093/aob/mcl090" ext-link-type="doi" xlink:type="simple">https://doi.org/10.1093/aob/mcl090</ext-link></mixed-citation></ref><ref id="B21"><mixed-citation xmlns:xlink="http://www.w3.org/1999/xlink" xlink:type="simple"><person-group><name name-style="western"><surname>Coutinho</surname><given-names>TS</given-names></name></person-group> (<year>2025</year>) <italic><tp:taxon-name><tp:taxon-name-part taxon-name-part-type="genus">Christiana</tp:taxon-name-part></tp:taxon-name></italic>. In: Flora e Funga do Brasil. Jardim Botânico do Rio de Janeiro. <ext-link xlink:href="https://floradobrasil.jbrj.gov.br/FB85063" ext-link-type="uri" xlink:type="simple">https://floradobrasil.jbrj.gov.br/FB85063</ext-link> [Accessed 07 Feb 2025]</mixed-citation></ref><ref id="B47"><mixed-citation xmlns:xlink="http://www.w3.org/1999/xlink" xlink:type="simple"><person-group><name name-style="western"><surname>Secco</surname><given-names>RS</given-names></name></person-group> (<year>2000</year>) <article-title><italic><tp:taxon-name><tp:taxon-name-part taxon-name-part-type="genus">Asterophorum</tp:taxon-name-part></tp:taxon-name></italic> Sprague (<tp:taxon-name><tp:taxon-name-part taxon-name-part-type="family">Tiliaceae</tp:taxon-name-part></tp:taxon-name>): Uma nova ocorrência para a Amazônia Brasileira.</article-title><source>Boletim do Museu Paraense Emílio Goeldi Série Botânica</source><volume>16</volume>(<issue>2</issue>): <fpage>211</fpage>–<lpage>221</lpage>.</mixed-citation></ref><ref id="B12"><mixed-citation xmlns:xlink="http://www.w3.org/1999/xlink" xlink:type="simple">BFG (<year>2021</year>) <article-title>Brazilian Flora 2020: Leveraging the power of a collaborative scientific network.</article-title><source>Taxon</source><volume>71</volume>(<issue>1</issue>): <fpage>178</fpage>–<lpage>198</lpage>. <ext-link xlink:href="10.1002/tax.12640" ext-link-type="doi" xlink:type="simple">https://doi.org/10.1002/tax.12640</ext-link></mixed-citation></ref><ref id="B32"><mixed-citation xmlns:xlink="http://www.w3.org/1999/xlink" xlink:type="simple"><person-group><name name-style="western"><surname>Giulietti</surname><given-names>AM</given-names></name></person-group> (<year>2020</year>) <article-title>An annotated synopsis of <italic><tp:taxon-name><tp:taxon-name-part taxon-name-part-type="genus">Leiothrix</tp:taxon-name-part></tp:taxon-name></italic> (<tp:taxon-name><tp:taxon-name-part taxon-name-part-type="family">Eriocaulaceae</tp:taxon-name-part></tp:taxon-name>) with additional nomenclatural notes.</article-title><source>Phytotaxa</source><volume>477</volume>(<issue>2</issue>): <fpage>102</fpage>–<lpage>150</lpage>. <ext-link xlink:href="10.11646/phytotaxa.477.2.1" ext-link-type="doi" xlink:type="simple">https://doi.org/10.11646/phytotaxa.477.2.1</ext-link></mixed-citation></ref><ref id="B1"><mixed-citation xmlns:xlink="http://www.w3.org/1999/xlink" xlink:type="simple"><person-group><name name-style="western"><surname>Andrino</surname><given-names>CO</given-names></name><name name-style="western"><surname>Costa</surname><given-names>FN</given-names></name><name name-style="western"><surname>Hensold</surname><given-names>N</given-names></name><name name-style="western"><surname>Ramos</surname><given-names>R</given-names></name><name name-style="western"><surname>Sano</surname><given-names>PT</given-names></name></person-group> (<year>2022</year>) <article-title><italic><tp:taxon-name><tp:taxon-name-part taxon-name-part-type="genus">Paepalanthus</tp:taxon-name-part></tp:taxon-name></italic> (<tp:taxon-name><tp:taxon-name-part taxon-name-part-type="family">Eriocaulaceae</tp:taxon-name-part></tp:taxon-name>) of the Brazilian flora: Nomenclatural survey reveals twenty-five new synonyms and widely applied illegitimate names.</article-title><source>Systematic Botany</source><volume>47</volume>(<issue>3</issue>): <fpage>635</fpage>–<lpage>641</lpage>. <ext-link xlink:href="10.1600/036364422X16573019348193" ext-link-type="doi" xlink:type="simple">https://doi.org/10.1600/036364422X16573019348193</ext-link></mixed-citation></ref><ref id="B2"><mixed-citation xmlns:xlink="http://www.w3.org/1999/xlink" xlink:type="simple"><person-group><name name-style="western"><surname>Antar</surname><given-names>GM</given-names></name><name name-style="western"><surname>Lírio</surname><given-names>EJ</given-names></name><name name-style="western"><surname>Almeida</surname><given-names>RBP</given-names></name><name name-style="western"><surname>Sano</surname><given-names>PT</given-names></name></person-group> (<year>2022</year>) <article-title><italic><tp:taxon-name><tp:taxon-name-part taxon-name-part-type="genus">Bixa</tp:taxon-name-part><tp:taxon-name-part taxon-name-part-type="species">atlantica</tp:taxon-name-part></tp:taxon-name></italic> sp. nov. (<tp:taxon-name><tp:taxon-name-part taxon-name-part-type="family">Bixaceae</tp:taxon-name-part></tp:taxon-name>), a new species of wild annatto from the Atlantic Forest of eastern Brazil.</article-title><source>Phytotaxa</source><volume>544</volume>(<issue>2</issue>): <fpage>171</fpage>–<lpage>184</lpage>. <ext-link xlink:href="10.11646/phytotaxa.544.2.3" ext-link-type="doi" xlink:type="simple">https://doi.org/10.11646/phytotaxa.544.2.3</ext-link></mixed-citation></ref><ref id="B3"><mixed-citation xmlns:xlink="http://www.w3.org/1999/xlink" xlink:type="simple"><person-group><name name-style="western"><surname>Asprino</surname><given-names>RC</given-names></name><name name-style="western"><surname>Barbosa-Silva</surname><given-names>RG</given-names></name><name name-style="western"><surname>Marinho</surname><given-names>LC</given-names></name><name name-style="western"><surname>Amorim</surname><given-names>AM</given-names></name></person-group> (<year>2024</year>) <article-title>A fourth species of <italic><tp:taxon-name><tp:taxon-name-part taxon-name-part-type="genus">Chrysobalanus</tp:taxon-name-part></tp:taxon-name></italic> (<tp:taxon-name><tp:taxon-name-part taxon-name-part-type="family">Chrysobalanaceae</tp:taxon-name-part></tp:taxon-name>): An endemic tree in the Atlantic Forest.</article-title><source>Brittonia</source><volume>76</volume>(<issue>4</issue>): <fpage>348</fpage>–<lpage>354</lpage>. <ext-link xlink:href="10.1007/s12228-024-09807-w" ext-link-type="doi" xlink:type="simple">https://doi.org/10.1007/s12228-024-09807-w</ext-link></mixed-citation></ref><ref id="B8"><mixed-citation xmlns:xlink="http://www.w3.org/1999/xlink" xlink:type="simple"><person-group><name name-style="western"><surname>Barbosa-Silva</surname><given-names>RG</given-names></name></person-group> (<year>2024</year>) <article-title>A Taxonomic treatment of <italic><tp:taxon-name><tp:taxon-name-part taxon-name-part-type="genus">Parinari</tp:taxon-name-part></tp:taxon-name></italic> (<tp:taxon-name><tp:taxon-name-part taxon-name-part-type="family">Chrysobalanaceae</tp:taxon-name-part></tp:taxon-name>) in the Atlantic Forest, Brazil.</article-title><source>Systematic Botany</source><volume>49</volume>(<issue>2</issue>): <fpage>381</fpage>–<lpage>395</lpage>. <ext-link xlink:href="10.1600/036364424X17110456120749" ext-link-type="doi" xlink:type="simple">https://doi.org/10.1600/036364424X17110456120749</ext-link></mixed-citation></ref></ref-list></tp:taxon-treatment>
