# Supplementary material for: ﻿A synopsis of Christiana DC. (Malvaceae, Brownlowioideae), with a new species from the Brazilian Atlantic Forest
Source: PhytoKeys. 2025 Feb 28;253:33–56. doi: 10.3897/phytokeys.253.145350 (PMC11889513; doi:10.3897/phytokeys.253.145350)
Supplement: XML Treatment for Christiana vescoana [file phytokeys.253.145350-treatment7.xml]

<!DOCTYPE tp:taxon-treatment
  PUBLIC "-//TaxonX//DTD Taxonomic Treatment Publishing DTD v0 20100105//EN" "tax-treatment-NSO.dtd">
<tp:taxon-treatment xmlns:tp="http://www.plazi.org/taxpub"><tp:treatment-meta><kwd-group><label>Taxon classification</label><kwd>
                <named-content content-type="kingdom">Plantae</named-content>
              </kwd><kwd>
                <named-content content-type="order">Malvales</named-content>
              </kwd><kwd>
                <named-content content-type="family">Malvaceae</named-content>
              </kwd></kwd-group><mixed-citation publication-type="journal"><person-group><name><surname>Coutinho</surname><given-names>Thales Silva</given-names></name><name><surname>Barbosa-Silva</surname><given-names>Rafael G.</given-names></name><name><surname>Dorr</surname><given-names>Laurence J.</given-names></name></person-group><article-title>﻿A synopsis of <italic><tp:taxon-name><tp:taxon-name-part taxon-name-part-type="genus" reg="Christiana">Christiana</tp:taxon-name-part></tp:taxon-name></italic> DC. (<tp:taxon-name><tp:taxon-name-part taxon-name-part-type="family">Malvaceae</tp:taxon-name-part></tp:taxon-name>, <tp:taxon-name><tp:taxon-name-part taxon-name-part-type="subfamily">Brownlowioideae</tp:taxon-name-part></tp:taxon-name>), with a new species from the Brazilian Atlantic Forest</article-title><source>PhytoKeys</source><day>28</day><month>02</month><year>2025</year><volume>253</volume><fpage>33</fpage><lpage>56</lpage><pub-id pub-id-type="doi">10.3897/phytokeys.253.145350</pub-id></mixed-citation></tp:treatment-meta><tp:nomenclature><label>﻿6.</label><tp:taxon-name>
              <object-id xmlns:xlink="http://www.w3.org/1999/xlink" content-type="arpha" xlink:type="simple">5258E624-DE99-5E4D-B25D-D3A608C8E6F4</object-id>
              <tp:taxon-name-part taxon-name-part-type="genus" reg="Christiana">Christiana</tp:taxon-name-part>
              <tp:taxon-name-part taxon-name-part-type="species" reg="vescoana">vescoana</tp:taxon-name-part>
            </tp:taxon-name><tp:taxon-authority>(Baill.) Kubitzki, Bot. Jahrb. Syst. 116(4): 541. 1995.</tp:taxon-authority><tp:nomenclature-citation-list><tp:nomenclature-citation><tp:taxon-name>
                  <tp:taxon-name-part taxon-name-part-type="genus" reg="Berrya">Berrya</tp:taxon-name-part>
                  <tp:taxon-name-part taxon-name-part-type="species" reg="vescoana">vescoana</tp:taxon-name-part>
                </tp:taxon-name><comment>Baill., Adansonia 10: 240. 1872. Type. Tahiti. Sine loc., 1847 (fr), <italic>J.N.E. Vesco s.n.</italic> (lectotype, here designated: P [P00637093; digital image!]; isolectotypes: BISH [BISH1003216; digital image!], P [P00637094; digital image!], P [P00637095; digital image!], P [P04756685; digital image!], P [P04756686; digital image!]).</comment></tp:nomenclature-citation><tp:nomenclature-citation><tp:taxon-name>
                  <tp:taxon-name-part taxon-name-part-type="genus" reg="Entelea">Entelea</tp:taxon-name-part>
                  <tp:taxon-name-part taxon-name-part-type="species" reg="tahitensis">tahitensis</tp:taxon-name-part>
                </tp:taxon-name><comment>Nadeaud, Énum. Pl. Tahiti 69. 1873. Type. Tahiti, [Ravins de Papaihonu, 600 m.], s.d. (fr), <italic>J. Nadeaud 439</italic> (lectotype, here designated: P [P04756684; digital image!]; isolectotypes: BISH [BISH1003217; digital image!], G, 3 sheets [G00393886; digital images!], P [P04756683; digital image!], P [P00637089; digital image!], P [P00637090; digital image!], P [P00637091; digital image!], P [P00637092; digital image!]).</comment></tp:nomenclature-citation><tp:nomenclature-citation><tp:taxon-name>
                  <tp:taxon-name-part taxon-name-part-type="genus" reg="Berrya">Berrya</tp:taxon-name-part>
                  <tp:taxon-name-part taxon-name-part-type="species" reg="tahitensis">tahitensis</tp:taxon-name-part>
                </tp:taxon-name><comment>(Nadeaud) Drake, Ill. Fl. Ins. Pacif.: 125. 1890 [“1886”] (“<tp:taxon-name><tp:taxon-name-part taxon-name-part-type="genus" reg="Berrya">B.</tp:taxon-name-part></tp:taxon-name> (?) <tp:taxon-name><tp:taxon-name-part taxon-name-part-type="genus" reg="Berrya"/><tp:taxon-name-part taxon-name-part-type="species" reg="tahitensis">Tahitensis</tp:taxon-name-part></tp:taxon-name>”). Type. Based on <tp:taxon-name><tp:taxon-name-part taxon-name-part-type="genus" reg="Entelea">Entelea</tp:taxon-name-part><tp:taxon-name-part taxon-name-part-type="species" reg="tahitensis">tahitensis</tp:taxon-name-part></tp:taxon-name>.</comment></tp:nomenclature-citation><tp:nomenclature-citation><tp:taxon-name>
                  <tp:taxon-name-part taxon-name-part-type="genus" reg="Tahitia">Tahitia</tp:taxon-name-part>
                  <tp:taxon-name-part taxon-name-part-type="species" reg="vescoana">vescoana</tp:taxon-name-part>
                </tp:taxon-name><comment>(Baill.) Burret, Notizbl. Bot. Gart. Berlin-Dahlem 9: 607, 610. 1926. Type. Based on <tp:taxon-name><tp:taxon-name-part taxon-name-part-type="genus" reg="Berrya">Berrya</tp:taxon-name-part><tp:taxon-name-part taxon-name-part-type="species" reg="vescoana">vescoana</tp:taxon-name-part></tp:taxon-name>.</comment></tp:nomenclature-citation><tp:nomenclature-citation><tp:taxon-name>
                  <tp:taxon-name-part taxon-name-part-type="genus" reg="Tahitia">Tahitia</tp:taxon-name-part>
                  <tp:taxon-name-part taxon-name-part-type="species" reg="tahitensis">tahitensis</tp:taxon-name-part>
                </tp:taxon-name><comment>(Nadeaud) S.L. Welsh, Fl. Societensis: 282. 1998. Type. Based on <tp:taxon-name><tp:taxon-name-part taxon-name-part-type="genus" reg="Entelea">Entelea</tp:taxon-name-part><tp:taxon-name-part taxon-name-part-type="species" reg="tahitensis">tahitensis</tp:taxon-name-part></tp:taxon-name>.</comment></tp:nomenclature-citation></tp:nomenclature-citation-list></tp:nomenclature><tp:treatment-sec sec-type="material" id="SECID0E62BG"><title>Type.</title><p>Based on <italic><tp:taxon-name><tp:taxon-name-part taxon-name-part-type="genus" reg="Berrya">Berrya</tp:taxon-name-part><tp:taxon-name-part taxon-name-part-type="species" reg="vescoana">vescoana</tp:taxon-name-part></tp:taxon-name></italic> Baill.</p></tp:treatment-sec><tp:treatment-sec sec-type="description" id="SECID0EQ3BG"><title>Description.</title><p>Trees, 5–8 m tall. Leaves: petioles 2.5–6.5 cm long, leaf blades 11–21 × 7.3–11 cm, widely ovate, concolorous to slightly discolorous, bases cordate, margins slightly dentate apically, apices acuminate, stellate trichomes above and below. Inflorescences short peduncled; flowers attached to peduncle. Capsules syncarpous, c. 1 cm long, depressed-globose, wings conspicuous.</p></tp:treatment-sec><tp:treatment-sec sec-type="distribution" id="SECID0EV3BG"><title>Distribution and habitat.</title><p>Found only on the islands of Moorea and Tahiti in French Polynesia at 100–280 (–600) m elevation. The species is poorly known with relatively few recent collections.</p></tp:treatment-sec><tp:treatment-sec sec-type="phenology" id="SECID0E13BG"><title>Phenology.</title><p>Fruiting specimens collected in April, May, and June.</p></tp:treatment-sec><tp:treatment-sec sec-type="conservation status" id="SECID0E63BG"><title>Conservation status.</title><p><italic><tp:taxon-name><tp:taxon-name-part taxon-name-part-type="genus" reg="Christiana">Christiana</tp:taxon-name-part><tp:taxon-name-part taxon-name-part-type="species" reg="vescoana">vescoana</tp:taxon-name-part></tp:taxon-name></italic> has a restricted and endemic population and presents an AOO of 20 km<sup>2</sup> and EOO of 248.140 km<sup>2</sup>. It is assessed here as Critically Endangered (<abbrev xmlns:xlink="http://www.w3.org/1999/xlink" xlink:title="Critically Endangered" id="ABBRID0EU4BG" xlink:type="simple">EN</abbrev>), under D1 criterion as it has a reduced number of mature individuals, according to <xref ref-type="bibr" rid="B37">IUCN (2012)</xref>.</p></tp:treatment-sec><tp:treatment-sec sec-type="Vernacular names" id="SECID0E34BG"><title>Vernacular names.</title><p>Unknown.</p></tp:treatment-sec><tp:treatment-sec sec-type="etymology" id="SECID0EB5BG"><title>Etymology.</title><p>The specific epithet honors Jean Nicolas Eugène Vesco, Naval surgeon and botanist, who collected the type.</p></tp:treatment-sec><tp:treatment-sec sec-type="material" id="SECID0EG5BG"><title>Additional specimens examined.</title><p><bold>French Polynesia. Moorea</bold>: Vallée de Maharepa, 23 Apr 2004 (fr), <italic>J.F. Butaud 439</italic> (P, 2 sheets [P05253217, P05253221; digital images]); Mt Raaiu [sic], 16 Apr 1898 (fr), <italic>J. Nadeaud s.n.</italic> (P [P05253216; digital image]). <bold>Tahiti</bold>: Vallée du Panaruu, 21 May 1896 (fr), <italic>J. Nadeaud s.n.</italic> (P, 3 sheets [P05253218, P05253219, P05253220; digital images]); Sine loc., 1870 (fr), <italic>M. Pancher s.n.</italic> (P [P05253224; digital image]); Vallée de Faataua, 09 May 2005 (st), <italic>W. Teamotuaitau 26</italic> (P [P05253226; digital image]); Punaruu, 02 Jun 2005 (fr), <italic>W. Teamotuaitau 35</italic> (P [P05253222; digital image]). Sine loc., sine coll. (P [P05253225; digital image]); Sine loc., 1855 (fr), <italic>M. Vieillard &amp; M. Pancher s.n.</italic> (P [P05253227; digital image]).</p></tp:treatment-sec><tp:treatment-sec sec-type="discussion" id="SECID0E55BG"><title>Discussion.</title><p><italic><tp:taxon-name><tp:taxon-name-part taxon-name-part-type="genus" reg="Christiana">Christiana</tp:taxon-name-part><tp:taxon-name-part taxon-name-part-type="species" reg="vescoana">vescoana</tp:taxon-name-part></tp:taxon-name></italic> shares dentate leaf margins with <italic><tp:taxon-name><tp:taxon-name-part taxon-name-part-type="genus" reg="Christiana">C.</tp:taxon-name-part><tp:taxon-name-part taxon-name-part-type="species" reg="macrodon">macrodon</tp:taxon-name-part></tp:taxon-name></italic>, but it is distinguished by characters previously mentioned (and also given in the key).</p><p>For additional details see <xref ref-type="bibr" rid="B31">Florence (2004)</xref>.</p><p>The description of <italic><tp:taxon-name><tp:taxon-name-part taxon-name-part-type="genus" reg="Berrya">Berrya</tp:taxon-name-part><tp:taxon-name-part taxon-name-part-type="species" reg="vescoana">vescoana</tp:taxon-name-part></tp:taxon-name></italic> was based on an unnumbered collection made by M. Vesco in Tahiti: this collection, including duplicates, is now housed in the herbarium in Paris (P). <xref ref-type="bibr" rid="B40">Kubitzki (1995)</xref> noted the type was in P, but only wrote “<italic>Vesco a. 1847</italic> (P)” where “1847” refers to the year of collection, not a collection number. Five duplicates of this unnumbered collection are found now in P, none of them have the “a” noted by Kubitzki, and consequently, we designate the most complete specimen with fruits and seeds (P barcode P00637093) here as the lectotype. It is also the same specimen that <xref ref-type="bibr" rid="B31">Florence (2004)</xref> considered to be the “holotype.”</p><p>When <xref ref-type="bibr" rid="B42">Nadeaud (1873)</xref> described <italic><tp:taxon-name><tp:taxon-name-part taxon-name-part-type="genus" reg="Entelea">Entelea</tp:taxon-name-part><tp:taxon-name-part taxon-name-part-type="species" reg="tahitensis">tahitensis</tp:taxon-name-part></tp:taxon-name></italic> he associated it with a single collection (<italic>Nadeaud 479</italic>) for which he also indicated there were duplicates (“un nouvel examination de mes échantillons …”). There therefore is no holotype as indicated by <xref ref-type="bibr" rid="B31">Florence (2004)</xref> who stated that one was deposited in G. Additionally, Florence’s statement cannot be interpreted as designating a lectotype since it contravenes the rules of the ICN (<xref ref-type="bibr" rid="B55">Turland et al. 2018</xref>; Arts. 7.3, 9.23). Here, we designate as lectotype the only specimen in P (P barcode P04756684) with fruits.</p></tp:treatment-sec><ref-list><ref id="B37"><mixed-citation xmlns:xlink="http://www.w3.org/1999/xlink" xlink:type="simple">IUCN (<year>2012</year>) <source>IUCN Red List Categories and Criteria: Version 3.1. 2<sup>nd</sup> edn.</source><publisher-name>IUCN</publisher-name>, <publisher-loc>Gland, Switzerland and Cambridge, UK</publisher-loc>, <size units="page">32 pp</size>.</mixed-citation></ref><ref id="B31"><mixed-citation xmlns:xlink="http://www.w3.org/1999/xlink" xlink:type="simple"><person-group><name name-style="western"><surname>Florence</surname><given-names>J</given-names></name></person-group> (<year>2004</year>) <source>Flore de la Polynésie française, vol. 2.</source><publisher-name>Editions</publisher-name>, <publisher-loc>Publications scientifiques Muse’um national d’Histoire naturelle</publisher-loc>, <size units="page">307 pp</size>.</mixed-citation></ref><ref id="B40"><mixed-citation xmlns:xlink="http://www.w3.org/1999/xlink" xlink:type="simple"><person-group><name name-style="western"><surname>Kubitzki</surname><given-names>K</given-names></name></person-group> (<year>1995</year>) <article-title><italic><tp:taxon-name><tp:taxon-name-part taxon-name-part-type="genus">Asterophorum</tp:taxon-name-part></tp:taxon-name></italic> and <italic><tp:taxon-name><tp:taxon-name-part taxon-name-part-type="genus">Tahitia</tp:taxon-name-part></tp:taxon-name></italic> congeneric with <italic><tp:taxon-name><tp:taxon-name-part taxon-name-part-type="genus">Christiana</tp:taxon-name-part></tp:taxon-name></italic> (<tp:taxon-name><tp:taxon-name-part taxon-name-part-type="family">Tiliaceae</tp:taxon-name-part></tp:taxon-name>).</article-title><source>Botanische Jahrbücher für Systematik</source><volume>116</volume>(<issue>4</issue>): <fpage>537</fpage>–<lpage>542</lpage>.</mixed-citation></ref><ref id="B42"><mixed-citation xmlns:xlink="http://www.w3.org/1999/xlink" xlink:type="simple"><person-group><name name-style="western"><surname>Nadeaud</surname><given-names>J</given-names></name></person-group> (<year>1873</year>) Énumération des plantes indigènes de l’île de Tahiti. P. Savy, Libraire de la Société Botanique de France, Paris. <ext-link xlink:href="10.5962/bhl.title.53493" ext-link-type="doi" xlink:type="simple">https://doi.org/10.5962/bhl.title.53493</ext-link></mixed-citation></ref><ref id="B55"><mixed-citation xmlns:xlink="http://www.w3.org/1999/xlink" xlink:type="simple"><person-group><name name-style="western"><surname>Turland</surname><given-names>NJ</given-names></name><name name-style="western"><surname>Wiersema</surname><given-names>JH</given-names></name><name name-style="western"><surname>Barrie</surname><given-names>FR</given-names></name><name name-style="western"><surname>Greuter</surname><given-names>W</given-names></name><name name-style="western"><surname>Hawksworth</surname><given-names>DL</given-names></name><name name-style="western"><surname>Herendeen</surname><given-names>PS</given-names></name><name name-style="western"><surname>Knapp</surname><given-names>S</given-names></name><name name-style="western"><surname>Kusber</surname><given-names>W-H</given-names></name><name name-style="western"><surname>Li</surname><given-names>D-Z</given-names></name><name name-style="western"><surname>Marhold</surname><given-names>K</given-names></name><name name-style="western"><surname>May</surname><given-names>TW</given-names></name><name name-style="western"><surname>McNeill</surname><given-names>J</given-names></name><name name-style="western"><surname>Monro</surname><given-names>AM</given-names></name><name name-style="western"><surname>Prado</surname><given-names>J</given-names></name><name name-style="western"><surname>Price</surname><given-names>MJ</given-names></name><name name-style="western"><surname>Smith</surname><given-names>GF</given-names></name></person-group> (<role>Eds</role>) (<year>2018</year>) International Code of Nomenclature for algae, fungi, and plants (Shenzhen Code) adopted by the Nineteenth International Botanical Congress Shenzhen, China, July 2017. Regnum Vegetabile 159. Koeltz Botanical Books, Glashütten. <ext-link xlink:href="10.12705/Code.2018" ext-link-type="doi" xlink:type="simple">https://doi.org/10.12705/Code.2018</ext-link></mixed-citation></ref></ref-list></tp:taxon-treatment>
